# Supplementary material for: Supramolecular packing of alkyl substituted Janus face all-cis 2,3,4,5,6-pentafluorocyclohexyl motifs
Source: Chem Sci. 2021 Jun 4;12(28):9712–9. doi: 10.1039/d1sc02130c (PMC8293821; doi:10.1039/d1sc02130c)
Supplement: SC-012-D1SC02130C-s003 [file SC-012-D1SC02130C-s003.cif]

# Electronic Supplementary Material (ESI) for Chemical Science.
# This journal is © The Royal Society of Chemistry 2021

####################################################################### 
# 
# This file contains crystal structure data downloaded from the 
# Cambridge Structural Database (CSD) hosted by the Cambridge 
# Crystallographic Data Centre (CCDC).
# 
# Full information about CCDC data access policies and citation 
# guidelines are available at http://www.ccdc.cam.ac.uk/access/V1 
# 
# Audit and citation data items may have been added by the CCDC. 
# Please retain this information to preserve the provenance of 
# this file and to allow appropriate attribution of the data. 
# 
#######################################################################

data_3
_database_code_depnum_ccdc_archive 'CCDC 2068702'
loop_
_audit_author_name
_audit_author_address
'David Cordes'
;University of St Andrews
United Kingdom
;
_audit_update_record             
;
2021-03-08 deposited with the CCDC.	2021-06-23 downloaded from the CCDC.
;
_audit_creation_date             2021-03-05
_audit_creation_method           'by CrystalStructure 4.3'

#==============================================================================
# CHEMICAL DATA

_chemical_formula_sum            'C7 H9 F5'
_chemical_formula_moiety         'C7 H9 F5'
_chemical_formula_weight         188.14
_chemical_melting_point          ?

#==============================================================================
# CRYSTAL DATA
_space_group_crystal_system      monoclinic
_space_group_name_H-M_alt        C2/m
_space_group_name_Hall           '-C 2y'
_space_group_IT_number           12
loop_
_space_group_symop_operation_xyz
'x, y, z'
'x, -y, z'
'x+1/2, y+1/2, z'
'x+1/2, -y+1/2, z'
'-x, -y, -z'
'-x, y, -z'
'-x+1/2, -y+1/2, -z'
'-x+1/2, y+1/2, -z'
#------------------------------------------------------------------------------
_cell_length_a                   8.3314(3)
_cell_length_b                   7.6652(3)
_cell_length_c                   11.5888(4)
_cell_angle_alpha                90.0000
_cell_angle_beta                 99.667(3)
_cell_angle_gamma                90.0000
_cell_volume                     729.57(5)
_cell_formula_units_Z            4
_cell_measurement_reflns_used    3412
_cell_measurement_theta_min      10.38
_cell_measurement_theta_max      74.99
_cell_measurement_temperature    125
#------------------------------------------------------------------------------
_exptl_crystal_description       prism
_exptl_crystal_colour            colourless
_exptl_crystal_size_max          0.100
_exptl_crystal_size_mid          0.100
_exptl_crystal_size_min          0.100
_exptl_crystal_density_diffrn    1.713
_exptl_crystal_density_meas      ?
_exptl_crystal_density_method    'not measured'
_exptl_crystal_F_000             384.00
_exptl_absorpt_coefficient_mu    1.715
_exptl_absorpt_correction_type   multi-scan
_exptl_absorpt_process_details   
;
CrysAlisPro 1.171.39.8d (Rigaku Oxford Diffraction, 2015)
Empirical absorption correction using spherical harmonics,
 implemented in SCALE3 ABSPACK scaling algorithm.
;
_exptl_absorpt_correction_T_min  0.695
_exptl_absorpt_correction_T_max  0.842

#==============================================================================
# EXPERIMENTAL DATA

_diffrn_ambient_temperature      125
_diffrn_radiation_type           'Cu K\a'
_diffrn_radiation_wavelength     1.54184
_diffrn_measurement_device_type  'Rigaku XtaLAB P200'
_diffrn_measurement_method       \w
_diffrn_detector_area_resol_mean 5.811
_diffrn_reflns_number            3739
_diffrn_reflns_av_unetI/netI     0.0069
_diffrn_reflns_av_R_equivalents  0.0149
_diffrn_reflns_theta_max         75.290
_diffrn_reflns_theta_min         10.448
_diffrn_reflns_theta_full        67.684
_diffrn_measured_fraction_theta_max 0.950
_diffrn_measured_fraction_theta_full 0.955
_diffrn_reflns_Laue_measured_fraction_max 0.950
_diffrn_reflns_Laue_measured_fraction_full 0.955
_diffrn_reflns_point_group_measured_fraction_max 0.950
_diffrn_reflns_point_group_measured_fraction_full 0.955
_diffrn_reflns_limit_h_min       -10
_diffrn_reflns_limit_h_max       10
_diffrn_reflns_limit_k_min       -8
_diffrn_reflns_limit_k_max       9
_diffrn_reflns_limit_l_min       -14
_diffrn_reflns_limit_l_max       14
_diffrn_standards_number         0
_diffrn_standards_interval_count .
_diffrn_standards_decay_%        ?
_reflns_number_total             773
_reflns_number_gt                771
_reflns_threshold_expression     F^2^>2.0\s(F^2^)
_reflns_Friedel_coverage         0.000
_reflns_Friedel_fraction_max     .
_reflns_Friedel_fraction_full    .

#==============================================================================
# REFINEMENT DATA

_refine_special_details          
;
    Refinement was performed using all reflections. The weighted 
    R-factor (wR) and goodness of fit (S) are based on F^2^.
    R-factor (gt) are based on F. The threshold expression of
    F^2^ > 2.0 sigma(F^2^) is used only for calculating R-factor (gt).
;
_refine_ls_structure_factor_coef Fsqd
_refine_ls_R_factor_all          0.0342
_refine_ls_R_factor_gt           0.0339
_refine_ls_wR_factor_ref         0.0955
_refine_ls_wR_factor_gt          0.0953
_refine_ls_number_restraints     0
_refine_ls_hydrogen_treatment    constr
_refine_ls_number_reflns         773
_refine_ls_number_parameters     63
_refine_ls_goodness_of_fit_ref   1.172
_refine_ls_weighting_scheme      calc
_refine_ls_weighting_details     
'w = 1/[\s^2^(Fo^2^)+(0.0464P)^2^+0.7746P] where P=(Fo^2^+2Fc^2^)/3'
_atom_sites_solution_hydrogens   geom
_atom_sites_solution_primary     direct
_atom_sites_solution_secondary   difmap
_refine_ls_shift/su_max          0.000
_refine_diff_density_max         0.29
_refine_diff_density_min         -0.23
_refine_ls_extinction_method     SHELXL
_refine_ls_extinction_coef       0.011(2)

loop_
_atom_type_symbol
_atom_type_description
_atom_type_scat_dispersion_real
_atom_type_scat_dispersion_imag
_atom_type_scat_source
C C 0.0181 0.0091
;
International Tables for Crystallography
(Vol. C, Tables 4.2.6.8 and 6.1.1.4)
;
H H 0.0000 0.0000
;
International Tables for Crystallography
(Vol. C, Table 6.1.1.4)
;
F F 0.0727 0.0534
;
International Tables for Crystallography
(Vol. C, Tables 4.2.6.8 and 6.1.1.4)
;

#==============================================================================
# ATOMIC COORDINATES AND THERMAL PARAMETERS

loop_
_atom_site_label
_atom_site_type_symbol
_atom_site_fract_x
_atom_site_fract_y
_atom_site_fract_z
_atom_site_U_iso_or_equiv
_atom_site_adp_type
_atom_site_occupancy
_atom_site_site_symmetry_order
_atom_site_calc_flag
_atom_site_refinement_flags_posn
_atom_site_refinement_flags_adp
_atom_site_refinement_flags_occupancy
_atom_site_disorder_assembly
_atom_site_disorder_group
F2 F 0.43961(9) 0.68625(11) 0.34386(7) 0.0180(3) Uani 1 1 d . . . . .
F3 F 0.35900(10) 0.80800(10) 0.12057(7) 0.0204(3) Uani 1 1 d . . . . .
F4 F 0.52514(12) 0.500000 0.15545(9) 0.0175(3) Uani 1 2 d S T P . .
C1 C 0.2046(2) 0.500000 0.32659(15) 0.0123(4) Uani 1 2 d S T P . .
H1 H 0.086865 0.500000 0.290386 0.015 Uiso 1 2 calc R U P . .
C2 C 0.27902(14) 0.66588(16) 0.28532(11) 0.0132(3) Uani 1 1 d . . . . .
H2 H 0.213231 0.768359 0.303406 0.016 Uiso 1 1 calc R U . . .
C3 C 0.27935(15) 0.66073(16) 0.15451(11) 0.0137(3) Uani 1 1 d . . . . .
H3 H 0.163648 0.664840 0.113806 0.016 Uiso 1 1 calc R U . . .
C4 C 0.3575(2) 0.500000 0.11254(15) 0.0140(4) Uani 1 2 d S T P . .
H4 H 0.339818 0.499999 0.025031 0.017 Uiso 1 2 calc R U P . .
C5 C 0.2114(2) 0.500000 0.45928(16) 0.0168(4) Uani 1 2 d S T P . .
H5A H 0.141701 0.593336 0.480881 0.020 Uiso 0.5 1 calc R U P . .
H5B H 0.323800 0.519389 0.498154 0.020 Uiso 0.5 1 calc R U P . .
H5C H 0.173023 0.387275 0.483852 0.020 Uiso 0.5 1 calc R U P . .

loop_
_atom_site_aniso_label
_atom_site_aniso_U_11
_atom_site_aniso_U_22
_atom_site_aniso_U_33
_atom_site_aniso_U_23
_atom_site_aniso_U_13
_atom_site_aniso_U_12
F2 0.0140(4) 0.0219(5) 0.0176(4) -0.0030(3) 0.0009(3) -0.0056(3)
F3 0.0252(5) 0.0154(5) 0.0218(5) 0.0062(3) 0.0074(3) -0.0025(3)
F4 0.0112(5) 0.0218(6) 0.0205(6) 0.000 0.0052(4) 0.000
C1 0.0103(8) 0.0145(9) 0.0124(8) 0.000 0.0025(6) 0.000
C2 0.0110(6) 0.0139(6) 0.0145(6) -0.0009(5) 0.0018(4) 0.0004(5)
C3 0.0144(6) 0.0126(6) 0.0145(6) 0.0037(5) 0.0033(4) -0.0011(5)
C4 0.0124(8) 0.0175(9) 0.0123(8) 0.000 0.0024(6) 0.000
C5 0.0179(9) 0.0205(9) 0.0132(8) 0.000 0.0057(7) 0.000

#==============================================================================
_computing_data_collection       'CrysAlisPro 1.171.39.8d (Rigaku OD, 2015)'
_computing_cell_refinement       'CrysAlisPro 1.171.39.8d (Rigaku OD, 2015)'
_computing_data_reduction        'CrysAlisPro 1.171.39.8d (Rigaku OD, 2015)'
_computing_structure_solution    'SHELXT Version 2018/2 (Sheldrick, 2014)'
_computing_structure_refinement  'SHELXL Version 2018/3 (Sheldrick, 2008)'
_computing_publication_material  'CrystalStructure 4.3 (Rigaku, 2018)'
_computing_molecular_graphics    'CrystalStructure 4.3'

#==============================================================================
# MOLECULAR GEOMETRY

_geom_special_details            
;
 All esds (except the esd in the dihedral angle between two l.s. planes)
 are estimated using the full covariance matrix.  The cell esds are taken
 into account individually in the estimation of esds in distances, angles
 and torsion angles; correlations between esds in cell parameters are only
 used when they are defined by crystal symmetry.  An approximate (isotropic)
 treatment of cell esds is used for estimating esds involving l.s. planes.
;

loop_
_geom_bond_atom_site_label_1
_geom_bond_atom_site_label_2
_geom_bond_distance
_geom_bond_site_symmetry_2
_geom_bond_publ_flag
F2 C2 1.4035(13) . ?
F3 C3 1.3990(14) . ?
F4 C4 1.4016(19) . ?
C1 C2 1.5263(15) . ?
C1 C2 1.5263(15) 2_565 ?
C1 C5 1.529(2) . ?
C1 H1 1.0000 . ?
C2 C3 1.5170(17) . ?
C2 H2 1.0000 . ?
C3 C4 1.5115(16) . ?
C3 H3 1.0000 . ?
C4 H4 1.0000 . ?
C5 H5A 0.9800 . ?
C5 H5B 0.9800 . ?
C5 H5C 0.9800 . ?
C5 H5A 0.98(2) 2_565 ?
C5 H5B 0.980(8) 2_565 ?
C5 H5C 0.980(17) 2_565 ?

loop_
_geom_angle_atom_site_label_1
_geom_angle_atom_site_label_2
_geom_angle_atom_site_label_3
_geom_angle
_geom_angle_site_symmetry_1
_geom_angle_site_symmetry_3
_geom_angle_publ_flag
C2 C1 C2 112.83(14) . 2_565 ?
C2 C1 C5 111.51(9) . . ?
C2 C1 C5 111.52(9) 2_565 . ?
C2 C1 H1 106.9 . . ?
C2 C1 H1 106.9 2_565 . ?
C5 C1 H1 106.9 . . ?
F2 C2 C3 108.93(10) . . ?
F2 C2 C1 110.22(10) . . ?
C3 C2 C1 111.13(11) . . ?
F2 C2 H2 108.8 . . ?
C3 C2 H2 108.8 . . ?
C1 C2 H2 108.8 . . ?
F3 C3 C4 108.48(10) . . ?
F3 C3 C2 109.91(10) . . ?
C4 C3 C2 114.58(11) . . ?
F3 C3 H3 107.9 . . ?
C4 C3 H3 107.9 . . ?
C2 C3 H3 107.9 . . ?
F4 C4 C3 110.08(9) . 2_565 ?
F4 C4 C3 110.08(9) . . ?
C3 C4 C3 109.19(14) 2_565 . ?
F4 C4 H4 109.2 . . ?
C3 C4 H4 109.2 2_565 . ?
C3 C4 H4 109.2 . . ?
C1 C5 H5A 109.5 . . ?
C1 C5 H5B 109.5 . . ?
H5A C5 H5B 109.5 . . ?
C1 C5 H5C 109.5 . . ?
H5A C5 H5C 109.5 . . ?
H5B C5 H5C 109.5 . . ?
C1 C5 H5A 109.5(5) . 2_565 ?
C1 C5 H5B 109.5(2) . 2_565 ?
H5A C5 H5B 109.5 2_565 2_565 ?
C1 C5 H5C 109.5(3) . 2_565 ?
H5A C5 H5C 109.5 2_565 2_565 ?
H5B C5 H5C 109.5 2_565 2_565 ?

loop_
_geom_torsion_atom_site_label_1
_geom_torsion_atom_site_label_2
_geom_torsion_atom_site_label_3
_geom_torsion_atom_site_label_4
_geom_torsion
_geom_torsion_site_symmetry_1
_geom_torsion_site_symmetry_2
_geom_torsion_site_symmetry_3
_geom_torsion_site_symmetry_4
_geom_torsion_publ_flag
C2 C1 C2 F2 -70.10(16) 2_565 . . . ?
C5 C1 C2 F2 56.32(15) . . . . ?
C2 C1 C2 C3 50.77(17) 2_565 . . . ?
C5 C1 C2 C3 177.18(11) . . . . ?
F2 C2 C3 F3 -53.98(13) . . . . ?
C1 C2 C3 F3 -175.60(10) . . . . ?
F2 C2 C3 C4 68.45(13) . . . . ?
C1 C2 C3 C4 -53.17(15) . . . . ?
F3 C3 C4 F4 55.81(14) . . . . ?
C2 C3 C4 F4 -67.39(14) . . . . ?
F3 C3 C4 C3 176.76(8) . . . 2_565 ?
C2 C3 C4 C3 53.56(18) . . . 2_565 ?


#==============================================================================
# Additional structures and associated data_? identifiers
# should be added at this point if there is more than one 
# structure analysis in the CIF.

_shelx_res_file                  
;
TITL cydh49
    shelxl.res
    created by SHELXL-2018/3 at 15:41:07 on 05-Mar-2021
CELL  1.54184 8.33140 7.66520 11.58880 90.00000 99.66700 90.00000
ZERR  4 0.00030 0.00030 0.00040 0.00000 0.00300 0.00000
LATT 7
SYMM    +X,    -Y,    +Z
SFAC C H F
UNIT 28 36 20
OMIT     1   1   1
L.S. 5
FMAP 2
PLAN 5
BOND $H
CONF
LIST 4
TEMP -148.0
ACTA
SIZE 0.100 0.100 0.100
WGHT    0.046400    0.774600
EXTI    0.011205
FVAR       1.34572
F2    3    0.439614    0.686248    0.343859    11.00000    0.01399    0.02189 =
         0.01756   -0.00296    0.00093   -0.00556
F3    3    0.359004    0.808004    0.120570    11.00000    0.02520    0.01540 =
         0.02180    0.00623    0.00739   -0.00251
F4    3    0.525144    0.500000    0.155448    10.50000    0.01122    0.02181 =
         0.02050    0.00000    0.00524    0.00000
C1    1    0.204600    0.500000    0.326593    10.50000    0.01028    0.01453 =
         0.01241    0.00000    0.00250    0.00000
AFIX  13
H1    2    0.086865    0.500000    0.290386    10.50000   -1.20000
AFIX   0
C2    1    0.279022    0.665879    0.285322    11.00000    0.01095    0.01389 =
         0.01452   -0.00089    0.00180    0.00042
AFIX  13
H2    2    0.213231    0.768359    0.303406    11.00000   -1.20000
AFIX   0
C3    1    0.279351    0.660728    0.154506    11.00000    0.01438    0.01259 =
         0.01445    0.00367    0.00326   -0.00106
AFIX  13
H3    2    0.163648    0.664840    0.113806    11.00000   -1.20000
AFIX   0
C4    1    0.357511    0.500000    0.112541    10.50000    0.01239    0.01746 =
         0.01235    0.00000    0.00243    0.00000
AFIX  13
H4    2    0.339818    0.499999    0.025031    10.50000   -1.20000
AFIX   0
C5    1    0.211391    0.500000    0.459284    10.50000    0.01793    0.02047 =
         0.01321    0.00000    0.00571    0.00000
AFIX 137
H5A   2    0.141701    0.593336    0.480881    10.50000   -1.20000
H5B   2    0.323800    0.519389    0.498154    10.50000   -1.20000
H5C   2    0.173023    0.387275    0.483852    10.50000   -1.20000
AFIX   0
HKLF 4


REM  cydh49
REM wR2 = 0.0955, GooF = S = 1.172, Restrained GooF = 1.172 for all data
REM R1 = 0.0339 for 771 Fo > 4sig(Fo) and 0.0342 for all 773 data
REM 63 parameters refined using 0 restraints

END

WGHT      0.0464      0.7746

REM Highest difference peak  0.293,  deepest hole -0.233,  1-sigma level  0.056
Q1    1   0.3314  0.5776  0.1416  11.00000  0.05    0.29
Q2    1   0.2875  0.6550  0.2152  11.00000  0.05    0.25
Q3    1   0.2173  0.5000  0.3918  10.50000  0.05    0.25
Q4    1   0.2493  0.5804  0.3001  11.00000  0.05    0.23
Q5    1   0.4415  0.5000  0.2265  10.50000  0.05    0.17
;

_shelx_res_checksum              77987
####################################################################### 
# 
# This file contains crystal structure data downloaded from the 
# Cambridge Structural Database (CSD) hosted by the Cambridge 
# Crystallographic Data Centre (CCDC).
# 
# Full information about CCDC data access policies and citation 
# guidelines are available at http://www.ccdc.cam.ac.uk/access/V1 
# 
# Audit and citation data items may have been added by the CCDC. 
# Please retain this information to preserve the provenance of 
# this file and to allow appropriate attribution of the data. 
# 
#######################################################################

data_5
_database_code_depnum_ccdc_archive 'CCDC 2068704'
loop_
_audit_author_name
_audit_author_address
'David Cordes'
;University of St Andrews
United Kingdom
;
_audit_update_record             
;
2021-03-08 deposited with the CCDC.	2021-06-23 downloaded from the CCDC.
;
_audit_creation_date             2021-03-05
_audit_creation_method           
;
Olex2 1.3
(compiled 2020.11.12 svn.r5f609507 for OlexSys, GUI svn.r6272)
;
_shelx_SHELXL_version_number     2018/3
_chemical_name_common            ?
_chemical_name_systematic        ?
_chemical_formula_moiety         'C14 H16 F10'
_chemical_formula_sum            'C14 H16 F10'
_chemical_formula_weight         374.27
_chemical_melting_point          ?
loop_
_atom_type_symbol
_atom_type_description
_atom_type_scat_dispersion_real
_atom_type_scat_dispersion_imag
_atom_type_scat_source
C C 0.0181 0.0091 'International Tables Vol C Tables 4.2.6.8 and 6.1.1.4'
H H 0.0000 0.0000 'International Tables Vol C Tables 4.2.6.8 and 6.1.1.4'
F F 0.0727 0.0534 'International Tables Vol C Tables 4.2.6.8 and 6.1.1.4'

_shelx_space_group_comment       
;
The symmetry employed for this shelxl refinement is uniquely defined
by the following loop, which should always be used as a source of
symmetry information in preference to the above space-group names.
They are only intended as comments.
;
_space_group_crystal_system      monoclinic
_space_group_IT_number           14
_space_group_name_H-M_alt        P21/c
_space_group_name_Hall           '-P 2ybc'
loop_
_space_group_symop_operation_xyz
'x, y, z'
'-x, y+1/2, -z+1/2'
'-x, -y, -z'
'x, -y-1/2, z-1/2'

_cell_length_a                   6.3268(9)
_cell_length_b                   11.8350(16)
_cell_length_c                   9.9391(16)
_cell_angle_alpha                90
_cell_angle_beta                 103.293(16)
_cell_angle_gamma                90
_cell_volume                     724.28(19)
_cell_formula_units_Z            2
_cell_measurement_reflns_used    1062
_cell_measurement_temperature    173
_cell_measurement_theta_max      63.8570
_cell_measurement_theta_min      5.9160
_shelx_estimated_absorpt_T_max   0.983
_shelx_estimated_absorpt_T_min   0.919
_exptl_absorpt_coefficient_mu    1.726
_exptl_absorpt_correction_T_max  1.00000
_exptl_absorpt_correction_T_min  0.08312
_exptl_absorpt_correction_type   multi-scan
_exptl_absorpt_process_details   
;
CrysAlisPro 1.171.40.14a (Rigaku Oxford Diffraction, 2018)
Empirical absorption correction using spherical harmonics,
 implemented in SCALE3 ABSPACK scaling algorithm.
;
_exptl_absorpt_special_details   ?
_exptl_crystal_colour            colourless
_exptl_crystal_colour_primary    colourless
_exptl_crystal_density_diffrn    1.716
_exptl_crystal_density_meas      ?
_exptl_crystal_density_method    ?
_exptl_crystal_description       plate
_exptl_crystal_F_000             380
_exptl_crystal_size_max          0.05
_exptl_crystal_size_mid          0.03
_exptl_crystal_size_min          0.01
_exptl_transmission_factor_max   ?
_exptl_transmission_factor_min   ?
_diffrn_reflns_av_R_equivalents  0.1814
_diffrn_reflns_av_unetI/netI     0.0668
_diffrn_reflns_Laue_measured_fraction_full 0.998
_diffrn_reflns_Laue_measured_fraction_max 0.993
_diffrn_reflns_limit_h_max       7
_diffrn_reflns_limit_h_min       -7
_diffrn_reflns_limit_k_max       14
_diffrn_reflns_limit_k_min       -12
_diffrn_reflns_limit_l_max       11
_diffrn_reflns_limit_l_min       -11
_diffrn_reflns_number            7216
_diffrn_reflns_point_group_measured_fraction_full 0.998
_diffrn_reflns_point_group_measured_fraction_max 0.993
_diffrn_reflns_theta_full        67.684
_diffrn_reflns_theta_max         68.235
_diffrn_reflns_theta_min         5.908
_diffrn_ambient_temperature      173
_diffrn_detector                 'hybrid photon counting detector'
_diffrn_detector_area_resol_mean ?
_diffrn_measured_fraction_theta_full 0.998
_diffrn_measured_fraction_theta_max 0.993
_diffrn_measurement_details      
;
List of Runs (angles in degrees, time in seconds):

  # Type    Start    End  Width  t~exp~   \w     \q     \k     \f   Frames
#--------------------------------------------------------------------------
  1  \f      0.00 200.00   0.50   40.00   0.00 -30.00   0.00    --   400
  2  \w    -72.00   1.00   0.50   40.00    --  -30.00 -72.00 -90.00  146
  3  \w   -113.00 -71.00   0.50   40.00    --  -30.00 180.00 -45.00   84
  4  \f      0.00 200.00   0.50   40.00   0.00 -67.00   0.00    --   400
  5  \w    -85.00 -13.00   0.50   40.00    --  -67.00  72.00  90.00  144
  6  \w   -133.00 -93.00   0.50   40.00    --  -67.00 180.00   0.00   80
  7  \w    -85.00 -12.00   0.50   40.00    --  -67.00  72.00 -90.00  146
  8  \w   -126.00 -86.00   0.50   40.00    --  -67.00 180.00-180.00   80
  9  \f      0.00 200.00   0.50   40.00 -25.00-110.00   0.00    --   400
 10  \w   -128.00 -20.00   0.50   40.00    -- -110.00  72.00-135.00  216
 11  \w   -128.00 -20.00   0.50   40.00    -- -110.00  72.00  45.00  216
 12  \w   -115.00 -20.00   0.50   40.00    -- -110.00  72.00 -45.00  190
 13  \w   -113.00 -23.00   0.50   40.00    -- -110.00  72.00 135.00  180
 14  \w   -141.00 -46.00   0.50   40.00    -- -110.00 180.00 -90.00  190
 15  \w   -141.00 -46.00   0.50   40.00    -- -110.00 180.00-180.00  190
 16  \w   -141.00 -59.00   0.50   40.00    -- -110.00 180.00  90.00  164
 17  \w   -141.00 -55.00   0.50   40.00    -- -110.00 180.00   0.00  172
 18  \w   -141.00 -59.00   0.50   40.00    -- -110.00 180.00  45.00  164
 19  \w   -141.00 -78.00   0.50   40.00    -- -110.00 180.00 -45.00  126
 20  \w   -140.00 -77.00   0.50   40.00    -- -110.00 180.00-135.00  126
 21  \w   -140.00 -56.00   0.50   40.00    -- -110.00 180.00 135.00  168
;
_diffrn_measurement_device       'AFC12: Kappa 4 circle'
_diffrn_measurement_device_type  'Rigaku XtaLAB P100K'
_diffrn_measurement_method       '\w and \f scans'
_diffrn_measurement_specimen_support Loop
_diffrn_orient_matrix_type       
'CrysAlisPro convention (1999,Acta A55,543-557)'
_diffrn_orient_matrix_UB_11      0.0687687000
_diffrn_orient_matrix_UB_12      -0.0932125000
_diffrn_orient_matrix_UB_13      0.1092692000
_diffrn_orient_matrix_UB_21      0.2103266000
_diffrn_orient_matrix_UB_22      -0.0186772000
_diffrn_orient_matrix_UB_23      -0.0504482000
_diffrn_orient_matrix_UB_31      0.1170426000
_diffrn_orient_matrix_UB_32      0.0887019000
_diffrn_orient_matrix_UB_33      0.1043958000
_diffrn_radiation_monochromator  'Rigaku Osmic Confocal Optical System'
_diffrn_radiation_probe          X-ray
_diffrn_radiation_type           'Cu K\a'
_diffrn_radiation_wavelength     1.54184
_diffrn_source                   'Rotating Anode'
_diffrn_source_type              'Rigaku MM-007HF'
_reflns_Friedel_coverage         0.000
_reflns_Friedel_fraction_full    .
_reflns_Friedel_fraction_max     .
_reflns_number_gt                477
_reflns_number_total             1318
_reflns_special_details          
;
 Reflections were merged by SHELXL according to the crystal
 class for the calculation of statistics and refinement.
 
 _reflns_Friedel_fraction is defined as the number of unique
 Friedel pairs measured divided by the number that would be
 possible theoretically, ignoring centric projections and
 systematic absences.
;
_reflns_threshold_expression     'I > 2\s(I)'
_computing_cell_refinement       'CrysAlisPro 1.171.40.14a (Rigaku OD, 2018)'
_computing_data_collection       
'CrystalClear-SM Expert 2.1 b45 (Rigaku OD, 2015)'
_computing_data_reduction        'CrysAlisPro 1.171.40.14a (Rigaku OD, 2018)'
_computing_molecular_graphics    'Olex2 1.3 (Dolomanov et al., 2009)'
_computing_publication_material  'Olex2 1.3 (Dolomanov et al., 2009)'
_computing_structure_refinement  'SHELXL 2018/3 (Sheldrick, 2015)'
_computing_structure_solution    'SHELXT 2018/2 (Sheldrick, 2018)'
_refine_diff_density_max         0.573
_refine_diff_density_min         -0.424
_refine_diff_density_rms         0.150
_refine_ls_extinction_coef       0.066(15)
_refine_ls_extinction_expression Fc^*^=kFc[1+0.001xFc^2^\l^3^/sin(2\q)]^-1/4^
_refine_ls_extinction_method     'SHELXL-2018/3 (Sheldrick 2018)'
_refine_ls_goodness_of_fit_ref   1.091
_refine_ls_hydrogen_treatment    constr
_refine_ls_matrix_type           full
_refine_ls_number_parameters     110
_refine_ls_number_reflns         1318
_refine_ls_number_restraints     0
_refine_ls_R_factor_all          0.2141
_refine_ls_R_factor_gt           0.1179
_refine_ls_restrained_S_all      1.091
_refine_ls_shift/su_max          0.001
_refine_ls_shift/su_mean         0.000
_refine_ls_structure_factor_coef Fsqd
_refine_ls_weighting_details     
'w=1/[\s^2^(Fo^2^)+(0.2000P)^2^] where P=(Fo^2^+2Fc^2^)/3'
_refine_ls_weighting_scheme      calc
_refine_ls_wR_factor_gt          0.2865
_refine_ls_wR_factor_ref         0.3811
_refine_special_details          ?
_olex2_refinement_description    
;
1. Fixed Uiso
 At 1.2 times of:
  All C(H) groups, All C(H,H) groups
2.a Ternary CH refined with riding coordinates:
 C1(H1), C2(H2), C3(H3), C4(H4), C5(H5), C6(H6)
2.b Secondary CH2 refined with riding coordinates:
 C7(H7A,H7B)
;
_atom_sites_solution_hydrogens   geom
_atom_sites_solution_primary     dual
_atom_sites_solution_secondary   ?
loop_
_atom_site_label
_atom_site_type_symbol
_atom_site_fract_x
_atom_site_fract_y
_atom_site_fract_z
_atom_site_U_iso_or_equiv
_atom_site_adp_type
_atom_site_occupancy
_atom_site_site_symmetry_order
_atom_site_calc_flag
_atom_site_refinement_flags_posn
_atom_site_refinement_flags_adp
_atom_site_refinement_flags_occupancy
_atom_site_disorder_assembly
_atom_site_disorder_group
F2 F 0.4729(8) 0.6539(4) 0.4562(6) 0.1066(19) Uani 1 1 d . . . . .
F3 F 0.6385(9) 0.8306(5) 0.6268(6) 0.123(2) Uani 1 1 d . . . . .
F4 F 0.3703(8) 0.8749(4) 0.3774(5) 0.107(2) Uani 1 1 d . . . . .
F5 F -0.0649(8) 0.9143(4) 0.3593(5) 0.113(2) Uani 1 1 d . . . . .
F6 F 0.0595(8) 0.7012(4) 0.3023(5) 0.1014(18) Uani 1 1 d . . . . .
C1 C 0.1435(13) 0.6471(7) 0.5386(10) 0.093(3) Uani 1 1 d . . . . .
H1 H 0.092677 0.658836 0.625698 0.111 Uiso 1 1 calc R U . . .
C2 C 0.3876(13) 0.6782(7) 0.5713(9) 0.090(3) Uani 1 1 d . . . . .
H2 H 0.466515 0.632684 0.652170 0.109 Uiso 1 1 calc R U . . .
C3 C 0.4163(14) 0.8032(8) 0.6060(11) 0.102(3) Uani 1 1 d . . . . .
H3 H 0.370136 0.817113 0.694232 0.122 Uiso 1 1 calc R U . . .
C4 C 0.2907(14) 0.8802(8) 0.4980(9) 0.096(3) Uani 1 1 d . . . . .
H4 H 0.304617 0.959369 0.534019 0.115 Uiso 1 1 calc R U . . .
C5 C 0.0538(13) 0.8454(7) 0.4676(9) 0.089(3) Uani 1 1 d . . . . .
H5 H -0.001600 0.861180 0.552148 0.107 Uiso 1 1 calc R U . . .
C6 C 0.0090(13) 0.7245(7) 0.4305(9) 0.086(2) Uani 1 1 d . . . . .
H6 H -0.148591 0.708827 0.423162 0.103 Uiso 1 1 calc R U . . .
C7 C 0.1175(12) 0.5194(7) 0.5040(9) 0.091(3) Uani 1 1 d . . . . .
H7A H 0.155753 0.504820 0.414466 0.109 Uiso 1 1 calc R U . . .
H7B H 0.218159 0.475442 0.576175 0.109 Uiso 1 1 calc R U . . .

loop_
_atom_site_aniso_label
_atom_site_aniso_U_11
_atom_site_aniso_U_22
_atom_site_aniso_U_33
_atom_site_aniso_U_23
_atom_site_aniso_U_13
_atom_site_aniso_U_12
F2 0.104(4) 0.101(4) 0.124(4) 0.003(3) 0.044(3) 0.008(3)
F3 0.104(4) 0.128(5) 0.137(5) 0.000(3) 0.030(3) -0.016(3)
F4 0.114(4) 0.098(4) 0.117(4) 0.001(3) 0.043(3) -0.008(3)
F5 0.121(4) 0.097(4) 0.125(4) 0.013(3) 0.034(3) 0.013(3)
F6 0.102(4) 0.097(4) 0.108(4) -0.004(3) 0.030(3) -0.008(3)
C1 0.096(6) 0.075(5) 0.116(7) 0.007(5) 0.040(5) -0.001(4)
C2 0.088(6) 0.096(7) 0.093(6) 0.002(5) 0.033(4) 0.003(4)
C3 0.078(6) 0.100(7) 0.130(8) -0.012(6) 0.030(5) -0.019(5)
C4 0.106(7) 0.099(6) 0.096(6) -0.005(5) 0.052(5) -0.002(5)
C5 0.093(6) 0.073(5) 0.102(6) 0.007(5) 0.025(5) 0.007(4)
C6 0.090(5) 0.084(6) 0.092(6) -0.006(5) 0.038(4) 0.002(4)
C7 0.092(5) 0.072(5) 0.112(7) -0.001(4) 0.033(5) -0.008(4)

_geom_special_details            
;
 All esds (except the esd in the dihedral angle between two l.s. planes)
 are estimated using the full covariance matrix.  The cell esds are taken
 into account individually in the estimation of esds in distances, angles
 and torsion angles; correlations between esds in cell parameters are only
 used when they are defined by crystal symmetry.  An approximate (isotropic)
 treatment of cell esds is used for estimating esds involving l.s. planes.
;
loop_
_geom_bond_atom_site_label_1
_geom_bond_atom_site_label_2
_geom_bond_distance
_geom_bond_site_symmetry_2
_geom_bond_publ_flag
F2 C2 1.403(9) . ?
F3 C3 1.411(9) . ?
F4 C4 1.404(8) . ?
F5 C5 1.419(9) . ?
F6 C6 1.410(8) . ?
C1 H1 1.0000 . ?
C1 C2 1.548(11) . ?
C1 C6 1.517(11) . ?
C1 C7 1.550(11) . ?
C2 H2 1.0000 . ?
C2 C3 1.520(12) . ?
C3 H3 1.0000 . ?
C3 C4 1.490(12) . ?
C4 H4 1.0000 . ?
C4 C5 1.516(11) . ?
C5 H5 1.0000 . ?
C5 C6 1.488(11) . ?
C6 H6 1.0000 . ?
C7 C7 1.540(14) 3_566 ?
C7 H7A 0.9900 . ?
C7 H7B 0.9900 . ?

loop_
_geom_angle_atom_site_label_1
_geom_angle_atom_site_label_2
_geom_angle_atom_site_label_3
_geom_angle
_geom_angle_site_symmetry_1
_geom_angle_site_symmetry_3
_geom_angle_publ_flag
C2 C1 H1 106.8 . . ?
C2 C1 C7 109.2(6) . . ?
C6 C1 H1 106.8 . . ?
C6 C1 C2 112.1(7) . . ?
C6 C1 C7 114.8(8) . . ?
C7 C1 H1 106.8 . . ?
F2 C2 C1 109.4(7) . . ?
F2 C2 H2 109.3 . . ?
F2 C2 C3 109.6(7) . . ?
C1 C2 H2 109.3 . . ?
C3 C2 C1 109.9(7) . . ?
C3 C2 H2 109.3 . . ?
F3 C3 C2 108.7(7) . . ?
F3 C3 H3 108.4 . . ?
F3 C3 C4 108.3(7) . . ?
C2 C3 H3 108.4 . . ?
C4 C3 C2 114.6(8) . . ?
C4 C3 H3 108.4 . . ?
F4 C4 C3 110.6(7) . . ?
F4 C4 H4 109.1 . . ?
F4 C4 C5 110.5(7) . . ?
C3 C4 H4 109.1 . . ?
C3 C4 C5 108.5(7) . . ?
C5 C4 H4 109.1 . . ?
F5 C5 C4 108.8(7) . . ?
F5 C5 H5 107.7 . . ?
F5 C5 C6 109.1(7) . . ?
C4 C5 H5 107.7 . . ?
C6 C5 C4 115.7(7) . . ?
C6 C5 H5 107.7 . . ?
F6 C6 C1 108.3(6) . . ?
F6 C6 C5 110.0(6) . . ?
F6 C6 H6 109.1 . . ?
C1 C6 H6 109.1 . . ?
C5 C6 C1 111.2(7) . . ?
C5 C6 H6 109.1 . . ?
C1 C7 H7A 109.5 . . ?
C1 C7 H7B 109.5 . . ?
C7 C7 C1 110.7(8) 3_566 . ?
C7 C7 H7A 109.5 3_566 . ?
C7 C7 H7B 109.5 3_566 . ?
H7A C7 H7B 108.1 . . ?

loop_
_geom_torsion_atom_site_label_1
_geom_torsion_atom_site_label_2
_geom_torsion_atom_site_label_3
_geom_torsion_atom_site_label_4
_geom_torsion
_geom_torsion_site_symmetry_1
_geom_torsion_site_symmetry_2
_geom_torsion_site_symmetry_3
_geom_torsion_site_symmetry_4
_geom_torsion_publ_flag
F2 C2 C3 F3 -56.1(10) . . . . ?
F2 C2 C3 C4 65.1(8) . . . . ?
F3 C3 C4 F4 54.6(9) . . . . ?
F3 C3 C4 C5 175.9(7) . . . . ?
F4 C4 C5 F5 -55.4(9) . . . . ?
F4 C4 C5 C6 67.7(9) . . . . ?
F5 C5 C6 F6 56.2(8) . . . . ?
F5 C5 C6 C1 176.3(7) . . . . ?
C1 C2 C3 F3 -176.4(7) . . . . ?
C1 C2 C3 C4 -55.1(10) . . . . ?
C2 C1 C6 F6 69.7(9) . . . . ?
C2 C1 C6 C5 -51.2(10) . . . . ?
C2 C1 C7 C7 170.1(9) . . . 3_566 ?
C2 C3 C4 F4 -66.9(9) . . . . ?
C2 C3 C4 C5 54.4(10) . . . . ?
C3 C4 C5 F5 -176.8(7) . . . . ?
C3 C4 C5 C6 -53.6(10) . . . . ?
C4 C5 C6 F6 -66.8(9) . . . . ?
C4 C5 C6 C1 53.2(10) . . . . ?
C6 C1 C2 F2 -68.5(9) . . . . ?
C6 C1 C2 C3 51.9(10) . . . . ?
C6 C1 C7 C7 -63.2(11) . . . 3_566 ?
C7 C1 C2 F2 59.7(8) . . . . ?
C7 C1 C2 C3 -179.8(8) . . . . ?
C7 C1 C6 F6 -55.5(8) . . . . ?
C7 C1 C6 C5 -176.5(6) . . . . ?

_shelx_res_file                  
;
TITL rpdh6_a.res in P2(1)/c
    rpdh6.res
    created by SHELXL-2018/3 at 15:19:41 on 05-Mar-2021
REM Old TITL RPDH6 in P2(1)/c
REM SHELXT solution in P2(1)/c: R1 0.228, Rweak 0.102, Alpha 0.055
REM <I/s> 0.394 for 56 systematic absences, Orientation as input
REM Formula found by SHELXT: C7 F5
CELL 1.54184 6.3268 11.835 9.9391 90 103.293 90
ZERR 2 0.0009 0.0016 0.0016 0 0.016 0
LATT 1
SYMM -X,0.5+Y,0.5-Z
SFAC C H F
UNIT 28 32 20

L.S. 4 0 0
PLAN  4
SIZE 0.01 0.03 0.05
TEMP -100.15
CONF
BOND
list 4
MORE -1
BOND $H
fmap 2 53
acta
REM <olex2.extras>
REM <HklSrc "%.\\RPDH6.hkl">
REM </olex2.extras>

WGHT    0.200000
EXTI    0.065774
FVAR       1.37444
F2    3    0.472920    0.653857    0.456160    11.00000    0.10359    0.10134 =
         0.12368    0.00282    0.04411    0.00818
F3    3    0.638507    0.830637    0.626819    11.00000    0.10427    0.12781 =
         0.13705    0.00004    0.03022   -0.01552
F4    3    0.370290    0.874934    0.377426    11.00000    0.11369    0.09823 =
         0.11678    0.00145    0.04314   -0.00826
F5    3   -0.064868    0.914318    0.359334    11.00000    0.12095    0.09661 =
         0.12470    0.01276    0.03411    0.01269
F6    3    0.059540    0.701231    0.302349    11.00000    0.10211    0.09735 =
         0.10771   -0.00410    0.03029   -0.00770
C1    1    0.143527    0.647051    0.538622    11.00000    0.09561    0.07452 =
         0.11570    0.00738    0.04047   -0.00098
AFIX  13
H1    2    0.092677    0.658836    0.625698    11.00000   -1.20000
AFIX   0
C2    1    0.387610    0.678175    0.571344    11.00000    0.08763    0.09632 =
         0.09349    0.00175    0.03314    0.00332
AFIX  13
H2    2    0.466515    0.632684    0.652170    11.00000   -1.20000
AFIX   0
C3    1    0.416334    0.803163    0.605978    11.00000    0.07807    0.10014 =
         0.13004   -0.01245    0.03050   -0.01920
AFIX  13
H3    2    0.370136    0.817113    0.694232    11.00000   -1.20000
AFIX   0
C4    1    0.290710    0.880158    0.498036    11.00000    0.10587    0.09930 =
         0.09589   -0.00517    0.05170   -0.00167
AFIX  13
H4    2    0.304617    0.959369    0.534019    11.00000   -1.20000
AFIX   0
C5    1    0.053844    0.845434    0.467572    11.00000    0.09334    0.07270 =
         0.10236    0.00747    0.02451    0.00712
AFIX  13
H5    2   -0.001600    0.861180    0.552148    11.00000   -1.20000
AFIX   0
C6    1    0.008958    0.724539    0.430510    11.00000    0.08954    0.08412 =
         0.09198   -0.00575    0.03835    0.00237
AFIX  13
H6    2   -0.148591    0.708827    0.423162    11.00000   -1.20000
AFIX   0
C7    1    0.117500    0.519390    0.504045    11.00000    0.09205    0.07241 =
         0.11227   -0.00095    0.03339   -0.00803
AFIX  23
H7A   2    0.155753    0.504820    0.414466    11.00000   -1.20000
H7B   2    0.218159    0.475442    0.576175    11.00000   -1.20000
AFIX   0
HKLF 4


REM  rpdh6_a.res in P2(1)/c
REM wR2 = 0.3811, GooF = S = 1.091, Restrained GooF = 1.091 for all data
REM R1 = 0.1179 for 477 Fo > 4sig(Fo) and 0.2141 for all 1318 data
REM 110 parameters refined using 0 restraints

END

WGHT      0.2000      0.0000

REM Highest difference peak  0.573,  deepest hole -0.424,  1-sigma level  0.150
Q1    1   0.2482  0.7442  0.4581  11.00000  0.05    0.57
Q2    1   0.0901  0.6816  0.4836  11.00000  0.05    0.50
Q3    1   0.0672  0.6982  0.4609  11.00000  0.05    0.48
Q4    1   0.3677  0.8467  0.5426  11.00000  0.05    0.47
;
_shelx_res_checksum              43558
####################################################################### 
# 
# This file contains crystal structure data downloaded from the 
# Cambridge Structural Database (CSD) hosted by the Cambridge 
# Crystallographic Data Centre (CCDC).
# 
# Full information about CCDC data access policies and citation 
# guidelines are available at http://www.ccdc.cam.ac.uk/access/V1 
# 
# Audit and citation data items may have been added by the CCDC. 
# Please retain this information to preserve the provenance of 
# this file and to allow appropriate attribution of the data. 
# 
#######################################################################

data_4
_database_code_depnum_ccdc_archive 'CCDC 2068703'
loop_
_audit_author_name
_audit_author_address
'David Cordes'
;University of St Andrews
United Kingdom
;
_audit_update_record             
;
2021-03-08 deposited with the CCDC.	2021-06-23 downloaded from the CCDC.
;
_audit_creation_date             2021-03-05
_audit_creation_method           'by CrystalStructure 4.3'

#==============================================================================
# CHEMICAL DATA

_chemical_formula_sum            'C8 H11 F5'
_chemical_formula_moiety         'C8 H11 F5'
_chemical_formula_weight         202.17
_chemical_melting_point          ?

#==============================================================================
# CRYSTAL DATA
_space_group_crystal_system      orthorhombic
_space_group_name_H-M_alt        Pbca
_space_group_name_Hall           '-P 2ac 2ab'
_space_group_IT_number           61
loop_
_space_group_symop_id
_space_group_symop_operation_xyz
1 +X,+Y,+Z
2 1/2+X,1/2-Y,-Z
3 -X,1/2+Y,1/2-Z
4 1/2-X,-Y,1/2+Z
5 -X,-Y,-Z
6 -1/2-X,-1/2+Y,+Z
7 +X,-1/2-Y,-1/2+Z
8 -1/2+X,+Y,-1/2-Z
#------------------------------------------------------------------------------
_cell_length_a                   15.594(7)
_cell_length_b                   12.835(7)
_cell_length_c                   8.557(4)
_cell_angle_alpha                90.0000
_cell_angle_beta                 90.0000
_cell_angle_gamma                90.0000
_cell_volume                     1712.7(15)
_cell_formula_units_Z            8
_cell_measurement_reflns_used    2363
_cell_measurement_theta_min      2.60
_cell_measurement_theta_max      27.10
_cell_measurement_temperature    93
#------------------------------------------------------------------------------
_exptl_crystal_description       platelet
_exptl_crystal_colour            colorless
_exptl_crystal_size_max          0.100
_exptl_crystal_size_mid          0.100
_exptl_crystal_size_min          0.010
_exptl_crystal_density_diffrn    1.568
_exptl_crystal_density_meas      ?
_exptl_crystal_density_method    'not measured'
_exptl_crystal_F_000             832.00
_exptl_absorpt_coefficient_mu    0.166
_exptl_absorpt_correction_type   multi-scan
_exptl_absorpt_process_details   'REQAB (Rigaku, 1998)'
_exptl_absorpt_correction_T_min  0.586
_exptl_absorpt_correction_T_max  0.998

#==============================================================================
# EXPERIMENTAL DATA

_diffrn_ambient_temperature      93
_diffrn_radiation_type           'Mo K\a'
_diffrn_radiation_wavelength     0.71075
_diffrn_measurement_device_type  'Rigaku XtaLAB P200'
_diffrn_measurement_method       \w
_diffrn_detector_area_resol_mean 5.814
_diffrn_reflns_number            18234
_diffrn_reflns_av_unetI/netI     0.0450
_diffrn_reflns_av_R_equivalents  0.1006
_diffrn_reflns_theta_max         25.445
_diffrn_reflns_theta_min         3.876
_diffrn_reflns_theta_full        25.242
_diffrn_measured_fraction_theta_max 0.994
_diffrn_measured_fraction_theta_full 0.997
_diffrn_reflns_Laue_measured_fraction_max 0.994
_diffrn_reflns_Laue_measured_fraction_full 0.997
_diffrn_reflns_point_group_measured_fraction_max 0.994
_diffrn_reflns_point_group_measured_fraction_full 0.997
_diffrn_reflns_limit_h_min       -18
_diffrn_reflns_limit_h_max       18
_diffrn_reflns_limit_k_min       -15
_diffrn_reflns_limit_k_max       15
_diffrn_reflns_limit_l_min       -10
_diffrn_reflns_limit_l_max       10
_diffrn_standards_number         0
_diffrn_standards_interval_count .
_diffrn_standards_decay_%        ?
_reflns_number_total             1575
_reflns_number_gt                1115
_reflns_threshold_expression     F^2^>2.0\s(F^2^)
_reflns_Friedel_coverage         0.000
_reflns_Friedel_fraction_max     .
_reflns_Friedel_fraction_full    .

#==============================================================================
# REFINEMENT DATA

_refine_special_details          
;
    Refinement was performed using all reflections. The weighted 
    R-factor (wR) and goodness of fit (S) are based on F^2^.
    R-factor (gt) are based on F. The threshold expression of
    F^2^ > 2.0 sigma(F^2^) is used only for calculating R-factor (gt).
;
_refine_ls_structure_factor_coef Fsqd
_refine_ls_R_factor_all          0.0684
_refine_ls_R_factor_gt           0.0515
_refine_ls_wR_factor_ref         0.1381
_refine_ls_wR_factor_gt          0.1316
_refine_ls_number_restraints     0
_refine_ls_hydrogen_treatment    constr
_refine_ls_number_reflns         1575
_refine_ls_number_parameters     119
_refine_ls_goodness_of_fit_ref   0.955
_refine_ls_weighting_scheme      calc
_refine_ls_weighting_details     
'w = 1/[\s^2^(Fo^2^)+(0.0964P)^2^] where P=(Fo^2^+2Fc^2^)/3'
_atom_sites_solution_hydrogens   geom
_atom_sites_solution_primary     direct
_atom_sites_solution_secondary   difmap
_refine_ls_shift/su_max          0.000
_refine_diff_density_max         0.41
_refine_diff_density_min         -0.22
_refine_ls_extinction_method     none
_refine_ls_extinction_coef       ?

loop_
_atom_type_symbol
_atom_type_description
_atom_type_scat_dispersion_real
_atom_type_scat_dispersion_imag
_atom_type_scat_source
C C 0.0033 0.0016
;
International Tables for Crystallography
(Vol. C, Tables 4.2.6.8 and 6.1.1.4)
;
H H 0.0000 0.0000
;
International Tables for Crystallography
(Vol. C, Table 6.1.1.4)
;
F F 0.0171 0.0103
;
International Tables for Crystallography
(Vol. C, Tables 4.2.6.8 and 6.1.1.4)
;

#==============================================================================
# ATOMIC COORDINATES AND THERMAL PARAMETERS

loop_
_atom_site_label
_atom_site_type_symbol
_atom_site_fract_x
_atom_site_fract_y
_atom_site_fract_z
_atom_site_U_iso_or_equiv
_atom_site_adp_type
_atom_site_occupancy
_atom_site_site_symmetry_order
_atom_site_calc_flag
_atom_site_refinement_flags_posn
_atom_site_refinement_flags_adp
_atom_site_refinement_flags_occupancy
_atom_site_disorder_assembly
_atom_site_disorder_group
F2 F 0.26631(9) 0.68428(11) 0.21063(14) 0.0281(4) Uani 1 1 d . . . . .
F3 F 0.12594(9) 0.79382(11) 0.29728(15) 0.0308(4) Uani 1 1 d . . . . .
F4 F 0.10760(10) 0.58722(11) 0.22659(15) 0.0319(4) Uani 1 1 d . . . . .
F5 F 0.09680(10) 0.44465(10) 0.46784(18) 0.0363(4) Uani 1 1 d . . . . .
F6 F 0.24692(9) 0.46991(10) 0.30998(15) 0.0289(4) Uani 1 1 d . . . . .
C1 C 0.29035(16) 0.61531(18) 0.4686(3) 0.0247(6) Uani 1 1 d . . . . .
H1 H 0.287682 0.638585 0.579981 0.030 Uiso 1 1 calc R U . . .
C2 C 0.25301(16) 0.70433(18) 0.3713(3) 0.0252(6) Uani 1 1 d . . . . .
H2 H 0.283376 0.770299 0.399651 0.030 Uiso 1 1 calc R U . . .
C3 C 0.15862(16) 0.71869(17) 0.3998(3) 0.0266(6) Uani 1 1 d . . . . .
H3 H 0.151054 0.745097 0.508845 0.032 Uiso 1 1 calc R U . . .
C4 C 0.10581(16) 0.62014(18) 0.3827(3) 0.0263(6) Uani 1 1 d . . . . .
H4 H 0.045269 0.634148 0.415009 0.032 Uiso 1 1 calc R U . . .
C5 C 0.14405(16) 0.53692(18) 0.4869(3) 0.0281(6) Uani 1 1 d . . . . .
H5 H 0.137369 0.560168 0.597802 0.034 Uiso 1 1 calc R U . . .
C6 C 0.23727(16) 0.51591(18) 0.4588(3) 0.0264(6) Uani 1 1 d . . . . .
H6 H 0.258269 0.465886 0.539815 0.032 Uiso 1 1 calc R U . . .
C7 C 0.38473(16) 0.59508(19) 0.4332(3) 0.0285(6) Uani 1 1 d . . . . .
H7A H 0.402699 0.530209 0.486569 0.034 Uiso 1 1 calc R U . . .
H7B H 0.391718 0.584332 0.319387 0.034 Uiso 1 1 calc R U . . .
C8 C 0.44296(17) 0.6836(2) 0.4850(4) 0.0431(7) Uani 1 1 d . . . . .
H8A H 0.502841 0.664723 0.464787 0.052 Uiso 1 1 calc R U . . .
H8B H 0.435050 0.696203 0.597017 0.052 Uiso 1 1 calc R U . . .
H8C H 0.428531 0.746849 0.426533 0.052 Uiso 1 1 calc R U . . .

loop_
_atom_site_aniso_label
_atom_site_aniso_U_11
_atom_site_aniso_U_22
_atom_site_aniso_U_33
_atom_site_aniso_U_23
_atom_site_aniso_U_13
_atom_site_aniso_U_12
F2 0.0443(8) 0.0201(8) 0.0199(7) 0.0024(6) 0.0035(6) 0.0009(6)
F3 0.0429(8) 0.0202(8) 0.0295(8) 0.0050(6) -0.0010(6) 0.0039(6)
F4 0.0474(9) 0.0233(8) 0.0251(8) -0.0038(6) -0.0058(6) -0.0008(7)
F5 0.0510(9) 0.0165(8) 0.0413(9) 0.0008(6) 0.0015(7) -0.0084(7)
F6 0.0496(9) 0.0161(8) 0.0209(7) -0.0037(5) 0.0002(6) 0.0012(6)
C1 0.0413(14) 0.0155(12) 0.0173(11) -0.0001(10) -0.0008(10) -0.0001(10)
C2 0.0426(14) 0.0137(12) 0.0193(12) -0.0020(9) 0.0014(10) -0.0019(10)
C3 0.0449(15) 0.0147(12) 0.0201(12) 0.0031(10) -0.0029(10) 0.0017(10)
C4 0.0372(13) 0.0193(13) 0.0224(12) -0.0030(10) 0.0002(10) -0.0001(10)
C5 0.0440(14) 0.0145(12) 0.0258(13) 0.0009(9) 0.0013(11) -0.0068(10)
C6 0.0474(15) 0.0141(12) 0.0179(12) -0.0017(10) 0.0007(10) 0.0004(11)
C7 0.0411(14) 0.0165(12) 0.0279(13) 0.0001(10) -0.0014(11) 0.0011(11)
C8 0.0400(15) 0.0382(17) 0.0510(18) -0.0147(14) -0.0011(13) -0.0007(13)

#==============================================================================
_computing_data_collection       'CrystalClear-SM Expert 2.1 b32 (Rigaku, 2014)'
_computing_cell_refinement       'CrystalClear-SM Expert 2.1 b32'
_computing_data_reduction        'CrystalClear-SM Expert 2.1 b32'
_computing_structure_solution    'SHELXT Version 2018/2 (Sheldrick, 2014)'
_computing_structure_refinement  'SHELXL Version 2018/3 (Sheldrick, 2008)'
_computing_publication_material  'CrystalStructure 4.3 (Rigaku, 2018)'
_computing_molecular_graphics    'CrystalStructure 4.3'

#==============================================================================
# MOLECULAR GEOMETRY

_geom_special_details            
;
 All esds (except the esd in the dihedral angle between two l.s. planes)
 are estimated using the full covariance matrix.  The cell esds are taken
 into account individually in the estimation of esds in distances, angles
 and torsion angles; correlations between esds in cell parameters are only
 used when they are defined by crystal symmetry.  An approximate (isotropic)
 treatment of cell esds is used for estimating esds involving l.s. planes.
;

loop_
_geom_bond_atom_site_label_1
_geom_bond_atom_site_label_2
_geom_bond_distance
_geom_bond_site_symmetry_2
_geom_bond_publ_flag
F2 C2 1.414(3) . ?
F3 C3 1.399(3) . ?
F4 C4 1.402(3) . ?
F5 C5 1.404(3) . ?
F6 C6 1.412(3) . ?
C1 C6 1.523(3) . ?
C1 C7 1.525(4) . ?
C1 C2 1.529(3) . ?
C1 H1 1.0000 . ?
C2 C3 1.503(4) . ?
C2 H2 1.0000 . ?
C3 C4 1.516(3) . ?
C3 H3 1.0000 . ?
C4 C5 1.514(3) . ?
C4 H4 1.0000 . ?
C5 C6 1.498(4) . ?
C5 H5 1.0000 . ?
C6 H6 1.0000 . ?
C7 C8 1.520(3) . ?
C7 H7A 0.9900 . ?
C7 H7B 0.9900 . ?
C8 H8A 0.9800 . ?
C8 H8B 0.9800 . ?
C8 H8C 0.9800 . ?

loop_
_geom_angle_atom_site_label_1
_geom_angle_atom_site_label_2
_geom_angle_atom_site_label_3
_geom_angle
_geom_angle_site_symmetry_1
_geom_angle_site_symmetry_3
_geom_angle_publ_flag
C6 C1 C7 111.8(2) . . ?
C6 C1 C2 112.9(2) . . ?
C7 C1 C2 112.8(2) . . ?
C6 C1 H1 106.3 . . ?
C7 C1 H1 106.3 . . ?
C2 C1 H1 106.3 . . ?
F2 C2 C3 108.87(19) . . ?
F2 C2 C1 109.72(18) . . ?
C3 C2 C1 112.11(19) . . ?
F2 C2 H2 108.7 . . ?
C3 C2 H2 108.7 . . ?
C1 C2 H2 108.7 . . ?
F3 C3 C2 109.85(19) . . ?
F3 C3 C4 108.47(18) . . ?
C2 C3 C4 114.5(2) . . ?
F3 C3 H3 108.0 . . ?
C2 C3 H3 108.0 . . ?
C4 C3 H3 108.0 . . ?
F4 C4 C5 109.93(19) . . ?
F4 C4 C3 109.40(18) . . ?
C5 C4 C3 108.55(19) . . ?
F4 C4 H4 109.6 . . ?
C5 C4 H4 109.6 . . ?
C3 C4 H4 109.6 . . ?
F5 C5 C6 109.80(19) . . ?
F5 C5 C4 108.66(19) . . ?
C6 C5 C4 114.5(2) . . ?
F5 C5 H5 107.9 . . ?
C6 C5 H5 107.9 . . ?
C4 C5 H5 107.9 . . ?
F6 C6 C5 108.88(19) . . ?
F6 C6 C1 110.00(18) . . ?
C5 C6 C1 111.6(2) . . ?
F6 C6 H6 108.8 . . ?
C5 C6 H6 108.8 . . ?
C1 C6 H6 108.8 . . ?
C8 C7 C1 113.1(2) . . ?
C8 C7 H7A 109.0 . . ?
C1 C7 H7A 109.0 . . ?
C8 C7 H7B 109.0 . . ?
C1 C7 H7B 109.0 . . ?
H7A C7 H7B 107.8 . . ?
C7 C8 H8A 109.5 . . ?
C7 C8 H8B 109.5 . . ?
H8A C8 H8B 109.5 . . ?
C7 C8 H8C 109.5 . . ?
H8A C8 H8C 109.5 . . ?
H8B C8 H8C 109.5 . . ?

loop_
_geom_torsion_atom_site_label_1
_geom_torsion_atom_site_label_2
_geom_torsion_atom_site_label_3
_geom_torsion_atom_site_label_4
_geom_torsion
_geom_torsion_site_symmetry_1
_geom_torsion_site_symmetry_2
_geom_torsion_site_symmetry_3
_geom_torsion_site_symmetry_4
_geom_torsion_publ_flag
C6 C1 C2 F2 -72.7(2) . . . . ?
C7 C1 C2 F2 55.2(3) . . . . ?
C6 C1 C2 C3 48.4(3) . . . . ?
C7 C1 C2 C3 176.26(19) . . . . ?
F2 C2 C3 F3 -52.6(2) . . . . ?
C1 C2 C3 F3 -174.21(17) . . . . ?
F2 C2 C3 C4 69.7(2) . . . . ?
C1 C2 C3 C4 -51.9(3) . . . . ?
F3 C3 C4 F4 57.0(2) . . . . ?
C2 C3 C4 F4 -66.1(2) . . . . ?
F3 C3 C4 C5 176.93(19) . . . . ?
C2 C3 C4 C5 53.9(3) . . . . ?
F4 C4 C5 F5 -58.6(2) . . . . ?
C3 C4 C5 F5 -178.26(18) . . . . ?
F4 C4 C5 C6 64.5(3) . . . . ?
C3 C4 C5 C6 -55.1(3) . . . . ?
F5 C5 C6 F6 54.9(2) . . . . ?
C4 C5 C6 F6 -67.6(2) . . . . ?
F5 C5 C6 C1 176.54(18) . . . . ?
C4 C5 C6 C1 54.0(3) . . . . ?
C7 C1 C6 F6 -56.7(2) . . . . ?
C2 C1 C6 F6 71.8(2) . . . . ?
C7 C1 C6 C5 -177.60(19) . . . . ?
C2 C1 C6 C5 -49.2(3) . . . . ?
C6 C1 C7 C8 -164.0(2) . . . . ?
C2 C1 C7 C8 67.6(3) . . . . ?


#==============================================================================
# Additional structures and associated data_? identifiers
# should be added at this point if there is more than one 
# structure analysis in the CIF.

_shelx_res_file                  
;
TITL JCDH20
    shelxl.res
    created by SHELXL-2018/3 at 15:44:35 on 05-Mar-2021
CELL  0.71075 15.59400 12.83500 8.55700 90.00000 90.00000 90.00000
ZERR  8 0.00700 0.00700 0.00400 0.00000 0.00000 0.00000
LATT 1
SYMM .50+X, .50-Y,    -Z
SYMM    -X, .50+Y, .50-Z
SYMM .50-X,    -Y, .50+Z
SFAC C H F
UNIT 64 88 40
OMIT     2   1   0
OMIT     2   0   0
OMIT     1   1   1
OMIT     0   2   0
L.S. 5
FMAP 2
PLAN 5
BOND $H
CONF
LIST 4
TEMP -180.0
ACTA
SIZE 0.010 0.100 0.100
WGHT    0.096400
FVAR       0.18208
F2    3    0.266308    0.684278    0.210631    11.00000    0.04427    0.02009 =
         0.01992    0.00239    0.00349    0.00095
F3    3    0.125943    0.793817    0.297284    11.00000    0.04287    0.02019 =
         0.02948    0.00504   -0.00099    0.00392
F4    3    0.107605    0.587220    0.226594    11.00000    0.04738    0.02330 =
         0.02506   -0.00382   -0.00582   -0.00075
F5    3    0.096797    0.444647    0.467844    11.00000    0.05096    0.01655 =
         0.04132    0.00076    0.00149   -0.00843
F6    3    0.246916    0.469907    0.309977    11.00000    0.04960    0.01608 =
         0.02091   -0.00367    0.00018    0.00119
C1    1    0.290346    0.615310    0.468560    11.00000    0.04129    0.01551 =
         0.01725   -0.00005   -0.00077   -0.00009
AFIX  13
H1    2    0.287682    0.638585    0.579981    11.00000   -1.20000
AFIX   0
C2    1    0.253012    0.704328    0.371307    11.00000    0.04260    0.01372 =
         0.01934   -0.00202    0.00138   -0.00191
AFIX  13
H2    2    0.283376    0.770299    0.399651    11.00000   -1.20000
AFIX   0
C3    1    0.158622    0.718687    0.399769    11.00000    0.04495    0.01468 =
         0.02009    0.00309   -0.00290    0.00167
AFIX  13
H3    2    0.151054    0.745097    0.508845    11.00000   -1.20000
AFIX   0
C4    1    0.105815    0.620137    0.382744    11.00000    0.03715    0.01932 =
         0.02245   -0.00305    0.00024   -0.00007
AFIX  13
H4    2    0.045269    0.634148    0.415009    11.00000   -1.20000
AFIX   0
C5    1    0.144051    0.536923    0.486928    11.00000    0.04401    0.01450 =
         0.02579    0.00092    0.00130   -0.00682
AFIX  13
H5    2    0.137369    0.560168    0.597802    11.00000   -1.20000
AFIX   0
C6    1    0.237275    0.515911    0.458802    11.00000    0.04738    0.01407 =
         0.01789   -0.00166    0.00068    0.00037
AFIX  13
H6    2    0.258269    0.465886    0.539815    11.00000   -1.20000
AFIX   0
C7    1    0.384728    0.595084    0.433242    11.00000    0.04110    0.01647 =
         0.02793    0.00014   -0.00143    0.00115
AFIX  23
H7A   2    0.402699    0.530209    0.486569    11.00000   -1.20000
H7B   2    0.391718    0.584332    0.319387    11.00000   -1.20000
AFIX   0
C8    1    0.442960    0.683575    0.484991    11.00000    0.04001    0.03819 =
         0.05097   -0.01467   -0.00107   -0.00070
AFIX 137
H8A   2    0.502841    0.664723    0.464787    11.00000   -1.20000
H8B   2    0.435050    0.696203    0.597017    11.00000   -1.20000
H8C   2    0.428531    0.746849    0.426533    11.00000   -1.20000
AFIX   0
HKLF 4


REM  JCDH20
REM wR2 = 0.1381, GooF = S = 0.955, Restrained GooF = 0.955 for all data
REM R1 = 0.0515 for 1115 Fo > 4sig(Fo) and 0.0684 for all 1575 data
REM 119 parameters refined using 0 restraints

END

WGHT      0.0964      0.0000

REM Highest difference peak  0.407,  deepest hole -0.219,  1-sigma level  0.079
Q1    1   0.3345  0.6123  0.4409  11.00000  0.05    0.41
Q2    1   0.0644  0.7913  0.2962  11.00000  0.05    0.37
Q3    1   0.2061  0.6776  0.2140  11.00000  0.05    0.37
Q4    1   0.0302  0.4522  0.4655  11.00000  0.05    0.36
Q5    1   0.1824  0.4777  0.3038  11.00000  0.05    0.36
;

_shelx_res_checksum              85365
####################################################################### 
# 
# This file contains crystal structure data downloaded from the 
# Cambridge Structural Database (CSD) hosted by the Cambridge 
# Crystallographic Data Centre (CCDC).
# 
# Full information about CCDC data access policies and citation 
# guidelines are available at http://www.ccdc.cam.ac.uk/access/V1 
# 
# Audit and citation data items may have been added by the CCDC. 
# Please retain this information to preserve the provenance of 
# this file and to allow appropriate attribution of the data. 
# 
#######################################################################

data_6
_database_code_depnum_ccdc_archive 'CCDC 2068705'
loop_
_audit_author_name
_audit_author_address
'David Cordes'
;University of St Andrews
United Kingdom
;
_audit_update_record             
;
2021-03-08 deposited with the CCDC.	2021-06-23 downloaded from the CCDC.
;
_audit_creation_date             2021-03-05
_audit_creation_method           'by CrystalStructure 4.3'

# start Validation Reply Form
_vrf_PLAT084_6                   
;
PROBLEM: High wR2 Value (i.e. > 0.25) ...................       0.52 Report
RESPONSE: poor quality crystal
;

#==============================================================================
# CHEMICAL DATA

_chemical_formula_sum            'C24 H36 F10'
_chemical_formula_moiety         'C24 H36 F10'
_chemical_formula_weight         514.53
_chemical_melting_point          ?

#==============================================================================
# CRYSTAL DATA
_space_group_crystal_system      monoclinic
_space_group_name_H-M_alt        P21/c
_space_group_name_Hall           '-P 2ybc'
_space_group_IT_number           14
loop_
_space_group_symop_id
_space_group_symop_operation_xyz
1 +X,+Y,+Z
2 -X,1/2+Y,1/2-Z
3 -X,-Y,-Z
4 +X,-1/2-Y,-1/2+Z
#------------------------------------------------------------------------------
_cell_length_a                   18.982(6)
_cell_length_b                   5.1880(10)
_cell_length_c                   12.315(2)
_cell_angle_alpha                90.0000
_cell_angle_beta                 97.79(2)
_cell_angle_gamma                90.0000
_cell_volume                     1201.6(5)
_cell_formula_units_Z            2
_cell_measurement_reflns_used    1590
_cell_measurement_theta_min      7.95
_cell_measurement_theta_max      66.72
_cell_measurement_temperature    173
#------------------------------------------------------------------------------
_exptl_crystal_description       plate
_exptl_crystal_colour            colourless
_exptl_crystal_size_max          0.050
_exptl_crystal_size_mid          0.050
_exptl_crystal_size_min          0.010
_exptl_crystal_density_diffrn    1.422
_exptl_crystal_density_meas      ?
_exptl_crystal_density_method    'not measured'
_exptl_crystal_F_000             540.00
_exptl_absorpt_coefficient_mu    1.193
_exptl_absorpt_correction_type   multi-scan
_exptl_absorpt_process_details   
;
CrysAlisPro 1.171.40.14a (Rigaku Oxford Diffraction, 2018)
Empirical absorption correction using spherical harmonics,
 implemented in SCALE3 ABSPACK scaling algorithm.
;
_exptl_absorpt_correction_T_min  0.558
_exptl_absorpt_correction_T_max  0.988

#==============================================================================
# EXPERIMENTAL DATA

_diffrn_ambient_temperature      173
_diffrn_radiation_type           'Cu K\a'
_diffrn_radiation_wavelength     1.54184
_diffrn_measurement_device_type  'Rigaku XtaLAB P100'
_diffrn_measurement_method       \w
_diffrn_detector_area_resol_mean 5.811
_diffrn_reflns_number            11100
_diffrn_reflns_av_unetI/netI     0.0539
_diffrn_reflns_av_R_equivalents  0.1189
_diffrn_reflns_theta_max         69.622
_diffrn_reflns_theta_min         2.349
_diffrn_reflns_theta_full        67.684
_diffrn_measured_fraction_theta_max 0.961
_diffrn_measured_fraction_theta_full 0.990
_diffrn_reflns_Laue_measured_fraction_max 0.961
_diffrn_reflns_Laue_measured_fraction_full 0.990
_diffrn_reflns_point_group_measured_fraction_max 0.961
_diffrn_reflns_point_group_measured_fraction_full 0.990
_diffrn_reflns_limit_h_min       -22
_diffrn_reflns_limit_h_max       20
_diffrn_reflns_limit_k_min       -6
_diffrn_reflns_limit_k_max       6
_diffrn_reflns_limit_l_min       -9
_diffrn_reflns_limit_l_max       14
_diffrn_standards_number         0
_diffrn_standards_interval_count .
_diffrn_standards_decay_%        ?
_reflns_number_total             2183
_reflns_number_gt                1090
_reflns_threshold_expression     F^2^>2.0\s(F^2^)
_reflns_Friedel_coverage         0.000
_reflns_Friedel_fraction_max     .
_reflns_Friedel_fraction_full    .

#==============================================================================
# REFINEMENT DATA

_refine_special_details          
;Refinement was performed using all reflections. The weighted 
    R-factor (wR) and goodness of fit (S) are based on F^2^.
    R-factor (gt) are based on F. The threshold expression of
    F^2^ > 2.0 sigma(F^2^) is used only for calculating R-factor (gt).

    Refined as a 2-component twin.,Twin
;
_refine_ls_structure_factor_coef Fsqd
_refine_ls_R_factor_all          0.2101
_refine_ls_R_factor_gt           0.1661
_refine_ls_wR_factor_ref         0.5161
_refine_ls_wR_factor_gt          0.4847
_refine_ls_number_restraints     0
_refine_ls_hydrogen_treatment    constr
_refine_ls_number_reflns         2183
_refine_ls_number_parameters     155
_refine_ls_goodness_of_fit_ref   1.723
_refine_ls_weighting_scheme      calc
_refine_ls_weighting_details     
'w = 1/[\s^2^(Fo^2^)+(0.2000P)^2^] where P=(Fo^2^+2Fc^2^)/3'
_atom_sites_solution_hydrogens   geom
_atom_sites_solution_primary     direct
_atom_sites_solution_secondary   difmap
_refine_ls_shift/su_max          0.000
_refine_diff_density_max         0.67
_refine_diff_density_min         -0.56
_refine_ls_extinction_method     none
_refine_ls_extinction_coef       ?

loop_
_atom_type_symbol
_atom_type_description
_atom_type_scat_dispersion_real
_atom_type_scat_dispersion_imag
_atom_type_scat_source
C C 0.0181 0.0091
;
International Tables for Crystallography
(Vol. C, Tables 4.2.6.8 and 6.1.1.4)
;
H H 0.0000 0.0000
;
International Tables for Crystallography
(Vol. C, Table 6.1.1.4)
;
F F 0.0727 0.0534
;
International Tables for Crystallography
(Vol. C, Tables 4.2.6.8 and 6.1.1.4)
;

#==============================================================================
# ATOMIC COORDINATES AND THERMAL PARAMETERS

loop_
_atom_site_label
_atom_site_type_symbol
_atom_site_fract_x
_atom_site_fract_y
_atom_site_fract_z
_atom_site_U_iso_or_equiv
_atom_site_adp_type
_atom_site_occupancy
_atom_site_site_symmetry_order
_atom_site_calc_flag
_atom_site_refinement_flags_posn
_atom_site_refinement_flags_adp
_atom_site_refinement_flags_occupancy
_atom_site_disorder_assembly
_atom_site_disorder_group
F1 F 0.2706(4) 0.6990(17) 0.7345(6) 0.160(3) Uani 1 1 d . . . . .
F2 F 0.3373(4) 0.8840(10) 0.5667(5) 0.131(2) Uani 1 1 d . . . . .
F3 F 0.4719(4) 0.6912(18) 0.5745(6) 0.156(3) Uani 1 1 d . . . . .
F4 F 0.4164(3) 0.7680(10) 0.7636(4) 0.1065(19) Uani 1 1 d . . . . .
F5 F 0.3573(4) 0.3619(13) 0.8611(5) 0.131(2) Uani 1 1 d . . . . .
C1 C 0.2842(4) 0.4686(16) 0.5685(7) 0.082(2) Uani 1 1 d . . . . .
H1 H 0.290721 0.288234 0.543059 0.098 Uiso 1 1 calc R U . . .
C2 C 0.3475(5) 0.6267(17) 0.5391(7) 0.091(2) Uani 1 1 d . . . . .
H2 H 0.348083 0.615446 0.458208 0.109 Uiso 1 1 calc R U . . .
C3 C 0.4172(5) 0.535(2) 0.5958(8) 0.102(3) Uani 1 1 d . . . . .
H3 H 0.425925 0.358240 0.567663 0.123 Uiso 1 1 calc R U . . .
C4 C 0.4183(5) 0.5162(15) 0.7219(7) 0.085(2) Uani 1 1 d . . . . .
H4 H 0.463347 0.430628 0.754772 0.102 Uiso 1 1 calc R U . . .
C5 C 0.3572(5) 0.362(2) 0.7473(7) 0.098(3) Uani 1 1 d . . . . .
H5 H 0.363428 0.180596 0.722825 0.118 Uiso 1 1 calc R U . . .
C6 C 0.2859(6) 0.457(2) 0.6947(8) 0.106(3) Uani 1 1 d . . . . .
H6 H 0.248595 0.333373 0.711913 0.128 Uiso 1 1 calc R U . . .
C7 C 0.2110(5) 0.5614(19) 0.5123(7) 0.100(3) Uani 1 1 d . . . . .
H7A H 0.173673 0.502845 0.555536 0.120 Uiso 1 1 calc R U . . .
H7B H 0.210258 0.752144 0.510743 0.120 Uiso 1 1 calc R U . . .
C8 C 0.1946(4) 0.4606(17) 0.3972(7) 0.088(2) Uani 1 1 d . . . . .
H8A H 0.191085 0.270383 0.399916 0.106 Uiso 1 1 calc R U . . .
H8B H 0.234702 0.503775 0.356735 0.106 Uiso 1 1 calc R U . . .
C9 C 0.1269(5) 0.5657(18) 0.3345(7) 0.093(3) Uani 1 1 d . . . . .
H9A H 0.130254 0.755870 0.330966 0.112 Uiso 1 1 calc R U . . .
H9B H 0.086549 0.522621 0.374471 0.112 Uiso 1 1 calc R U . . .
C10 C 0.1120(5) 0.4587(18) 0.2183(7) 0.088(2) Uani 1 1 d . . . . .
H10A H 0.153742 0.494324 0.180532 0.105 Uiso 1 1 calc R U . . .
H10B H 0.107107 0.269131 0.222971 0.105 Uiso 1 1 calc R U . . .
C11 C 0.0462(4) 0.5642(16) 0.1483(7) 0.084(2) Uani 1 1 d . . . . .
H11A H 0.004283 0.532026 0.186280 0.101 Uiso 1 1 calc R U . . .
H11B H 0.051377 0.753082 0.141313 0.101 Uiso 1 1 calc R U . . .
C12 C 0.0326(4) 0.4475(16) 0.0348(6) 0.082(2) Uani 1 1 d . . . . .
H12A H 0.074553 0.479391 -0.003197 0.099 Uiso 1 1 calc R U . . .
H12B H 0.027370 0.258552 0.041737 0.099 Uiso 1 1 calc R U . . .

loop_
_atom_site_aniso_label
_atom_site_aniso_U_11
_atom_site_aniso_U_22
_atom_site_aniso_U_33
_atom_site_aniso_U_23
_atom_site_aniso_U_13
_atom_site_aniso_U_12
F1 0.153(6) 0.203(8) 0.116(5) -0.057(5) -0.013(4) 0.059(5)
F2 0.210(6) 0.070(3) 0.102(4) 0.001(3) -0.023(4) -0.002(3)
F3 0.149(5) 0.206(8) 0.113(5) -0.019(5) 0.022(4) -0.056(5)
F4 0.138(4) 0.092(4) 0.083(3) -0.014(3) -0.008(3) -0.009(3)
F5 0.189(6) 0.124(5) 0.075(3) 0.007(3) -0.002(4) -0.024(4)
C1 0.096(6) 0.072(5) 0.073(5) -0.002(4) -0.003(4) 0.003(4)
C2 0.126(7) 0.083(5) 0.061(5) -0.001(4) 0.001(4) 0.002(5)
C3 0.105(7) 0.121(8) 0.082(6) -0.012(5) 0.015(5) -0.017(6)
C4 0.107(6) 0.070(5) 0.072(5) -0.010(4) -0.010(4) 0.000(4)
C5 0.135(8) 0.095(6) 0.060(5) 0.005(4) -0.004(5) 0.000(5)
C6 0.112(7) 0.119(8) 0.082(6) 0.004(6) -0.009(5) -0.005(6)
C7 0.116(7) 0.101(6) 0.079(6) -0.019(5) -0.007(5) 0.012(5)
C8 0.100(6) 0.087(5) 0.072(5) 0.011(4) -0.009(4) -0.003(4)
C9 0.108(6) 0.087(6) 0.078(6) 0.008(4) -0.016(5) 0.005(4)
C10 0.103(6) 0.084(5) 0.071(5) 0.004(4) -0.005(4) -0.002(4)
C11 0.102(6) 0.071(5) 0.077(5) -0.006(4) -0.001(4) 0.003(4)
C12 0.105(6) 0.069(4) 0.069(5) 0.004(3) -0.002(4) -0.002(4)

#==============================================================================
_computing_data_collection       'CrysAlisPro 1.171.40.14a (Rigaku OD, 2018)'
_computing_cell_refinement       'CrysAlisPro 1.171.40.14a (Rigaku OD, 2018)'
_computing_data_reduction        'CrysAlisPro 1.171.40.14a (Rigaku OD, 2018)'
_computing_structure_solution    'SHELXT Version 2018/2 (Sheldrick, 2014)'
_computing_structure_refinement  'SHELXL Version 2018/3 (Sheldrick, 2008)'
_computing_publication_material  'CrystalStructure 4.3 (Rigaku, 2018)'
_computing_molecular_graphics    'CrystalStructure 4.3'

#==============================================================================
# MOLECULAR GEOMETRY

_geom_special_details            
;
 All esds (except the esd in the dihedral angle between two l.s. planes)
 are estimated using the full covariance matrix.  The cell esds are taken
 into account individually in the estimation of esds in distances, angles
 and torsion angles; correlations between esds in cell parameters are only
 used when they are defined by crystal symmetry.  An approximate (isotropic)
 treatment of cell esds is used for estimating esds involving l.s. planes.
;

loop_
_geom_bond_atom_site_label_1
_geom_bond_atom_site_label_2
_geom_bond_distance
_geom_bond_site_symmetry_2
_geom_bond_publ_flag
F1 C6 1.390(12) . ?
F2 C2 1.397(10) . ?
F3 C3 1.372(10) . ?
F4 C4 1.406(8) . ?
F5 C5 1.401(10) . ?
C1 C2 1.537(12) . ?
C1 C7 1.544(11) . ?
C1 C6 1.551(12) . ?
C1 H1 1.0000 . ?
C2 C3 1.489(13) . ?
C2 H2 1.0000 . ?
C3 C4 1.553(12) . ?
C3 H3 1.0000 . ?
C4 C5 1.477(13) . ?
C4 H4 1.0000 . ?
C5 C6 1.503(13) . ?
C5 H5 1.0000 . ?
C6 H6 1.0000 . ?
C7 C8 1.503(11) . ?
C7 H7A 0.9900 . ?
C7 H7B 0.9900 . ?
C8 C9 1.509(11) . ?
C8 H8A 0.9900 . ?
C8 H8B 0.9900 . ?
C9 C10 1.525(12) . ?
C9 H9A 0.9900 . ?
C9 H9B 0.9900 . ?
C10 C11 1.520(11) . ?
C10 H10A 0.9900 . ?
C10 H10B 0.9900 . ?
C11 C12 1.514(11) . ?
C11 H11A 0.9900 . ?
C11 H11B 0.9900 . ?
C12 C12 1.509(14) 3_565 ?
C12 H12A 0.9900 . ?
C12 H12B 0.9900 . ?

loop_
_geom_angle_atom_site_label_1
_geom_angle_atom_site_label_2
_geom_angle_atom_site_label_3
_geom_angle
_geom_angle_site_symmetry_1
_geom_angle_site_symmetry_3
_geom_angle_publ_flag
C2 C1 C7 114.4(7) . . ?
C2 C1 C6 110.2(7) . . ?
C7 C1 C6 110.8(8) . . ?
C2 C1 H1 107.0 . . ?
C7 C1 H1 107.0 . . ?
C6 C1 H1 107.0 . . ?
F2 C2 C3 109.6(8) . . ?
F2 C2 C1 108.4(8) . . ?
C3 C2 C1 113.0(7) . . ?
F2 C2 H2 108.6 . . ?
C3 C2 H2 108.6 . . ?
C1 C2 H2 108.6 . . ?
F3 C3 C2 111.6(9) . . ?
F3 C3 C4 108.6(8) . . ?
C2 C3 C4 112.3(8) . . ?
F3 C3 H3 108.1 . . ?
C2 C3 H3 108.1 . . ?
C4 C3 H3 108.1 . . ?
F4 C4 C5 111.5(8) . . ?
F4 C4 C3 108.1(7) . . ?
C5 C4 C3 109.9(7) . . ?
F4 C4 H4 109.1 . . ?
C5 C4 H4 109.1 . . ?
C3 C4 H4 109.1 . . ?
F5 C5 C4 108.5(8) . . ?
F5 C5 C6 108.1(9) . . ?
C4 C5 C6 114.7(8) . . ?
F5 C5 H5 108.5 . . ?
C4 C5 H5 108.5 . . ?
C6 C5 H5 108.5 . . ?
F1 C6 C5 111.3(8) . . ?
F1 C6 C1 110.0(8) . . ?
C5 C6 C1 109.8(9) . . ?
F1 C6 H6 108.6 . . ?
C5 C6 H6 108.6 . . ?
C1 C6 H6 108.6 . . ?
C8 C7 C1 111.9(7) . . ?
C8 C7 H7A 109.2 . . ?
C1 C7 H7A 109.2 . . ?
C8 C7 H7B 109.2 . . ?
C1 C7 H7B 109.2 . . ?
H7A C7 H7B 107.9 . . ?
C7 C8 C9 114.2(8) . . ?
C7 C8 H8A 108.7 . . ?
C9 C8 H8A 108.7 . . ?
C7 C8 H8B 108.7 . . ?
C9 C8 H8B 108.7 . . ?
H8A C8 H8B 107.6 . . ?
C8 C9 C10 112.7(8) . . ?
C8 C9 H9A 109.1 . . ?
C10 C9 H9A 109.1 . . ?
C8 C9 H9B 109.1 . . ?
C10 C9 H9B 109.1 . . ?
H9A C9 H9B 107.8 . . ?
C11 C10 C9 115.8(8) . . ?
C11 C10 H10A 108.3 . . ?
C9 C10 H10A 108.3 . . ?
C11 C10 H10B 108.3 . . ?
C9 C10 H10B 108.3 . . ?
H10A C10 H10B 107.4 . . ?
C12 C11 C10 113.8(7) . . ?
C12 C11 H11A 108.8 . . ?
C10 C11 H11A 108.8 . . ?
C12 C11 H11B 108.8 . . ?
C10 C11 H11B 108.8 . . ?
H11A C11 H11B 107.7 . . ?
C12 C12 C11 113.8(9) 3_565 . ?
C12 C12 H12A 108.8 3_565 . ?
C11 C12 H12A 108.8 . . ?
C12 C12 H12B 108.8 3_565 . ?
C11 C12 H12B 108.8 . . ?
H12A C12 H12B 107.7 . . ?

loop_
_geom_torsion_atom_site_label_1
_geom_torsion_atom_site_label_2
_geom_torsion_atom_site_label_3
_geom_torsion_atom_site_label_4
_geom_torsion
_geom_torsion_site_symmetry_1
_geom_torsion_site_symmetry_2
_geom_torsion_site_symmetry_3
_geom_torsion_site_symmetry_4
_geom_torsion_publ_flag
C7 C1 C2 F2 57.6(9) . . . . ?
C6 C1 C2 F2 -68.1(9) . . . . ?
C7 C1 C2 C3 179.3(7) . . . . ?
C6 C1 C2 C3 53.6(10) . . . . ?
F2 C2 C3 F3 -54.3(10) . . . . ?
C1 C2 C3 F3 -175.3(7) . . . . ?
F2 C2 C3 C4 67.9(10) . . . . ?
C1 C2 C3 C4 -53.1(10) . . . . ?
F3 C3 C4 F4 54.5(10) . . . . ?
C2 C3 C4 F4 -69.4(10) . . . . ?
F3 C3 C4 C5 176.4(8) . . . . ?
C2 C3 C4 C5 52.5(11) . . . . ?
F4 C4 C5 F5 -56.6(10) . . . . ?
C3 C4 C5 F5 -176.5(8) . . . . ?
F4 C4 C5 C6 64.3(10) . . . . ?
C3 C4 C5 C6 -55.6(11) . . . . ?
F5 C5 C6 F1 56.2(11) . . . . ?
C4 C5 C6 F1 -65.0(11) . . . . ?
F5 C5 C6 C1 178.2(8) . . . . ?
C4 C5 C6 C1 57.1(11) . . . . ?
C2 C1 C6 F1 69.4(10) . . . . ?
C7 C1 C6 F1 -58.3(11) . . . . ?
C2 C1 C6 C5 -53.4(11) . . . . ?
C7 C1 C6 C5 178.9(8) . . . . ?
C2 C1 C7 C8 81.7(10) . . . . ?
C6 C1 C7 C8 -153.0(9) . . . . ?
C1 C7 C8 C9 -174.4(8) . . . . ?
C7 C8 C9 C10 -179.9(8) . . . . ?
C8 C9 C10 C11 -177.5(7) . . . . ?
C9 C10 C11 C12 -178.6(8) . . . . ?
C10 C11 C12 C12 -179.9(9) . . . 3_565 ?


#==============================================================================
# Additional structures and associated data_? identifiers
# should be added at this point if there is more than one 
# structure analysis in the CIF.

_shelx_res_file                  
;
TITL JCDH21N
    shelxl.res
    created by SHELXL-2018/3 at 15:52:07 on 05-Mar-2021
CELL  1.54184 18.98200 5.18800 12.31500 90.00000 97.79000 90.00000
ZERR  2 0.00600 0.00100 0.00200 0.00000 0.02000 0.00000
LATT 1
SYMM    -X, .50+Y, .50-Z
SFAC C H F
UNIT 48 72 20
L.S. 5
FMAP 2
PLAN 5
BOND $H
CONF
LIST 4
TEMP -100.0
ACTA
SIZE 0.050 0.050 0.010
WGHT    0.200000
BASF   0.36116
FVAR      12.08534
F1    3    0.270647    0.698967    0.734514    11.00000    0.15265    0.20255 =
         0.11572   -0.05679   -0.01320    0.05948
F2    3    0.337338    0.884047    0.566715    11.00000    0.20982    0.06959 =
         0.10174    0.00140   -0.02253   -0.00249
F3    3    0.471871    0.691226    0.574508    11.00000    0.14894    0.20561 =
         0.11346   -0.01893    0.02236   -0.05595
F4    3    0.416401    0.768002    0.763628    11.00000    0.13762    0.09225 =
         0.08336   -0.01369   -0.00796   -0.00943
F5    3    0.357267    0.361950    0.861071    11.00000    0.18856    0.12401 =
         0.07538    0.00660   -0.00199   -0.02385
C1    1    0.284242    0.468641    0.568532    11.00000    0.09637    0.07247 =
         0.07333   -0.00192   -0.00280    0.00261
AFIX  13
H1    2    0.290721    0.288234    0.543059    11.00000   -1.20000
AFIX   0
C2    1    0.347464    0.626707    0.539136    11.00000    0.12615    0.08323 =
         0.06071   -0.00052    0.00067    0.00195
AFIX  13
H2    2    0.348083    0.615446    0.458208    11.00000   -1.20000
AFIX   0
C3    1    0.417173    0.534555    0.595802    11.00000    0.10456    0.12068 =
         0.08196   -0.01211    0.01458   -0.01670
AFIX  13
H3    2    0.425925    0.358240    0.567663    11.00000   -1.20000
AFIX   0
C4    1    0.418258    0.516243    0.721869    11.00000    0.10695    0.07046 =
         0.07212   -0.00965   -0.01000   -0.00019
AFIX  13
H4    2    0.463347    0.430628    0.754772    11.00000   -1.20000
AFIX   0
C5    1    0.357157    0.361968    0.747282    11.00000    0.13475    0.09497 =
         0.06036    0.00484   -0.00444   -0.00005
AFIX  13
H5    2    0.363428    0.180596    0.722825    11.00000   -1.20000
AFIX   0
C6    1    0.285863    0.457371    0.694683    11.00000    0.11157    0.11944 =
         0.08186    0.00399   -0.00936   -0.00525
AFIX  13
H6    2    0.248595    0.333373    0.711913    11.00000   -1.20000
AFIX   0
C7    1    0.210984    0.561364    0.512261    11.00000    0.11563    0.10121 =
         0.07863   -0.01931   -0.00714    0.01248
AFIX  23
H7A   2    0.173673    0.502845    0.555536    11.00000   -1.20000
H7B   2    0.210258    0.752144    0.510743    11.00000   -1.20000
AFIX   0
C8    1    0.194608    0.460600    0.397172    11.00000    0.09969    0.08735 =
         0.07231    0.01074   -0.00891   -0.00290
AFIX  23
H8A   2    0.191085    0.270383    0.399916    11.00000   -1.20000
H8B   2    0.234702    0.503775    0.356735    11.00000   -1.20000
AFIX   0
C9    1    0.126866    0.565707    0.334498    11.00000    0.10760    0.08656 =
         0.07802    0.00764   -0.01573    0.00467
AFIX  23
H9A   2    0.130254    0.755870    0.330966    11.00000   -1.20000
H9B   2    0.086549    0.522621    0.374471    11.00000   -1.20000
AFIX   0
C10   1    0.111962    0.458670    0.218342    11.00000    0.10299    0.08445 =
         0.07126    0.00359   -0.00505   -0.00156
AFIX  23
H10A  2    0.153742    0.494324    0.180532    11.00000   -1.20000
H10B  2    0.107107    0.269131    0.222971    11.00000   -1.20000
AFIX   0
C11   1    0.046190    0.564156    0.148307    11.00000    0.10178    0.07074 =
         0.07716   -0.00644   -0.00098    0.00254
AFIX  23
H11A  2    0.004283    0.532026    0.186280    11.00000   -1.20000
H11B  2    0.051377    0.753082    0.141313    11.00000   -1.20000
AFIX   0
C12   1    0.032628    0.447452    0.034756    11.00000    0.10498    0.06939 =
         0.06930    0.00395   -0.00204   -0.00168
AFIX  23
H12A  2    0.074553    0.479391   -0.003197    11.00000   -1.20000
H12B  2    0.027370    0.258552    0.041737    11.00000   -1.20000
AFIX   0
HKLF 5


REM  JCDH21N
REM wR2 = 0.5161, GooF = S = 1.723, Restrained GooF = 1.723 for all data
REM R1 = 0.1661 for 1090 Fo > 4sig(Fo) and 0.2101 for all 2183 data
REM 155 parameters refined using 0 restraints

END

WGHT      0.2000      0.0000

REM Highest difference peak  0.669,  deepest hole -0.558,  1-sigma level  0.155
Q1    1   0.3485  0.7245  0.7475  11.00000  0.05    0.67
Q2    1   0.2829  0.5490  0.5573  11.00000  0.05    0.58
Q3    1   0.4372  0.9082  0.5799  11.00000  0.05    0.58
Q4    1   0.3335  0.5499  0.5560  11.00000  0.05    0.54
Q5    1   0.1183  0.5699  0.1786  11.00000  0.05    0.51
;

_shelx_res_checksum              77511
####################################################################### 
# 
# This file contains crystal structure data downloaded from the 
# Cambridge Structural Database (CSD) hosted by the Cambridge 
# Crystallographic Data Centre (CCDC).
# 
# Full information about CCDC data access policies and citation 
# guidelines are available at http://www.ccdc.cam.ac.uk/access/V1 
# 
# Audit and citation data items may have been added by the CCDC. 
# Please retain this information to preserve the provenance of 
# this file and to allow appropriate attribution of the data. 
# 
#######################################################################

data_9
_database_code_depnum_ccdc_archive 'CCDC 2068707'
loop_
_audit_author_name
_audit_author_address
'David Cordes'
;University of St Andrews
United Kingdom
;
_audit_update_record             
;
2021-03-08 deposited with the CCDC.	2021-06-23 downloaded from the CCDC.
;
_audit_creation_date             2021-03-05
_audit_creation_method           'by CrystalStructure 4.3'

#==============================================================================
# CHEMICAL DATA

_chemical_formula_sum            'C19 H33 F5'
_chemical_formula_moiety         'C19 H33 F5'
_chemical_formula_weight         356.46
_chemical_melting_point          ?
_chemical_absolute_configuration unk

#==============================================================================
# CRYSTAL DATA
_space_group_crystal_system      monoclinic
_space_group_name_H-M_alt        P21
_space_group_name_Hall           'P 2yb'
_space_group_IT_number           4
loop_
_space_group_symop_id
_space_group_symop_operation_xyz
1 +X,+Y,+Z
2 -X,1/2+Y,-Z
#------------------------------------------------------------------------------
_cell_length_a                   5.64684(18)
_cell_length_b                   5.62268(14)
_cell_length_c                   30.1035(11)
_cell_angle_alpha                90.0000
_cell_angle_beta                 95.117(3)
_cell_angle_gamma                90.0000
_cell_volume                     951.99(5)
_cell_formula_units_Z            2
_cell_measurement_reflns_used    5218
_cell_measurement_theta_min      4.40
_cell_measurement_theta_max      67.78
_cell_measurement_temperature    173
#------------------------------------------------------------------------------
_exptl_crystal_description       plate
_exptl_crystal_colour            colourless
_exptl_crystal_size_max          0.330
_exptl_crystal_size_mid          0.120
_exptl_crystal_size_min          0.010
_exptl_crystal_density_diffrn    1.243
_exptl_crystal_density_meas      ?
_exptl_crystal_density_method    'not measured'
_exptl_crystal_F_000             384.00
_exptl_absorpt_coefficient_mu    0.887
_exptl_absorpt_correction_type   multi-scan
_exptl_absorpt_process_details   
;
CrysAlisPro 1.171.40.14a (Rigaku Oxford Diffraction, 2018)
Empirical absorption correction using spherical harmonics,
 implemented in SCALE3 ABSPACK scaling algorithm.
;
_exptl_absorpt_correction_T_min  0.757
_exptl_absorpt_correction_T_max  0.991

#==============================================================================
# EXPERIMENTAL DATA

_diffrn_ambient_temperature      173
_diffrn_radiation_type           'Cu K\a'
_diffrn_radiation_wavelength     1.54184
_diffrn_measurement_device_type  'Rigaku XtaLAB P100'
_diffrn_measurement_method       \w
_diffrn_detector_area_resol_mean 5.811
_diffrn_reflns_number            12752
_diffrn_reflns_av_unetI/netI     0.0317
_diffrn_reflns_av_R_equivalents  0.0361
_diffrn_reflns_theta_max         68.261
_diffrn_reflns_theta_min         2.948
_diffrn_reflns_theta_full        67.684
_diffrn_measured_fraction_theta_max 0.992
_diffrn_measured_fraction_theta_full 0.996
_diffrn_reflns_Laue_measured_fraction_max 0.992
_diffrn_reflns_Laue_measured_fraction_full 0.996
_diffrn_reflns_point_group_measured_fraction_max 0.969
_diffrn_reflns_point_group_measured_fraction_full 0.976
_diffrn_reflns_limit_h_min       -6
_diffrn_reflns_limit_h_max       6
_diffrn_reflns_limit_k_min       -6
_diffrn_reflns_limit_k_max       6
_diffrn_reflns_limit_l_min       -36
_diffrn_reflns_limit_l_max       33
_diffrn_standards_number         0
_diffrn_standards_interval_count .
_diffrn_standards_decay_%        ?
_reflns_number_total             3392
_reflns_number_gt                3004
_reflns_threshold_expression     F^2^>2.0\s(F^2^)
_reflns_Friedel_coverage         0.760
_reflns_Friedel_fraction_max     0.940
_reflns_Friedel_fraction_full    0.950

#==============================================================================
# REFINEMENT DATA

_refine_special_details          
;
    Refinement was performed using all reflections. The weighted 
    R-factor (wR) and goodness of fit (S) are based on F^2^.
    R-factor (gt) are based on F. The threshold expression of
    F^2^ > 2.0 sigma(F^2^) is used only for calculating R-factor (gt).
;
_refine_ls_structure_factor_coef Fsqd
_refine_ls_R_factor_all          0.0476
_refine_ls_R_factor_gt           0.0427
_refine_ls_wR_factor_ref         0.1233
_refine_ls_wR_factor_gt          0.1206
_refine_ls_number_restraints     1
_refine_ls_hydrogen_treatment    constr
_refine_ls_number_reflns         3392
_refine_ls_number_parameters     218
_refine_ls_goodness_of_fit_ref   1.091
_refine_ls_weighting_scheme      calc
_refine_ls_weighting_details     
'w = 1/[\s^2^(Fo^2^)+(0.0678P)^2^+0.1855P] where P=(Fo^2^+2Fc^2^)/3'
_atom_sites_solution_hydrogens   geom
_atom_sites_solution_primary     direct
_atom_sites_solution_secondary   difmap
_refine_ls_shift/su_max          0.000
_refine_diff_density_max         0.25
_refine_diff_density_min         -0.20
_refine_ls_extinction_method     none
_refine_ls_extinction_coef       ?
_refine_ls_abs_structure_details 
;
 Flack x determined using 1182 quotients [(I+)-(I-)]/[(I+)+(I-)]
 (Parsons, Flack and Wagner, Acta Cryst. B69 (2013) 249-259).
;
_refine_ls_abs_structure_Flack   0.14(8)

loop_
_atom_type_symbol
_atom_type_description
_atom_type_scat_dispersion_real
_atom_type_scat_dispersion_imag
_atom_type_scat_source
C C 0.0181 0.0091
;
International Tables for Crystallography
(Vol. C, Tables 4.2.6.8 and 6.1.1.4)
;
H H 0.0000 0.0000
;
International Tables for Crystallography
(Vol. C, Table 6.1.1.4)
;
F F 0.0727 0.0534
;
International Tables for Crystallography
(Vol. C, Tables 4.2.6.8 and 6.1.1.4)
;

#==============================================================================
# ATOMIC COORDINATES AND THERMAL PARAMETERS

loop_
_atom_site_label
_atom_site_type_symbol
_atom_site_fract_x
_atom_site_fract_y
_atom_site_fract_z
_atom_site_U_iso_or_equiv
_atom_site_adp_type
_atom_site_occupancy
_atom_site_site_symmetry_order
_atom_site_calc_flag
_atom_site_refinement_flags_posn
_atom_site_refinement_flags_adp
_atom_site_refinement_flags_occupancy
_atom_site_disorder_assembly
_atom_site_disorder_group
F2 F -0.2209(4) 1.6718(3) 0.38474(7) 0.0477(5) Uani 1 1 d . . . . .
F3 F -0.0591(4) 1.6233(4) 0.47156(7) 0.0567(6) Uani 1 1 d . . . . .
F4 F -0.5253(3) 1.5181(3) 0.44777(7) 0.0466(5) Uani 1 1 d . . . . .
F5 F -0.6581(3) 1.0517(4) 0.43359(7) 0.0521(5) Uani 1 1 d . . . . .
F6 F -0.5880(3) 1.3284(4) 0.36180(6) 0.0462(5) Uani 1 1 d . . . . .
C1 C -0.1666(5) 1.2617(6) 0.36792(10) 0.0355(7) Uani 1 1 d . . . . .
H1 H -0.048956 1.130443 0.374377 0.043 Uiso 1 1 calc R U . . .
C2 C -0.0876(5) 1.4689(6) 0.39796(11) 0.0388(7) Uani 1 1 d . . . . .
H2 H 0.083794 1.502163 0.394516 0.047 Uiso 1 1 calc R U . . .
C3 C -0.1147(6) 1.4193(6) 0.44644(11) 0.0426(8) Uani 1 1 d . . . . .
H3 H 0.002482 1.292949 0.456632 0.051 Uiso 1 1 calc R U . . .
C4 C -0.3603(6) 1.3341(6) 0.45613(11) 0.0398(7) Uani 1 1 d . . . . .
H4 H -0.357027 1.284526 0.488087 0.048 Uiso 1 1 calc R U . . .
C5 C -0.4258(5) 1.1240(6) 0.42651(11) 0.0405(8) Uani 1 1 d . . . . .
H5 H -0.315321 0.990595 0.435916 0.049 Uiso 1 1 calc R U . . .
C6 C -0.4119(5) 1.1647(6) 0.37741(11) 0.0375(7) Uani 1 1 d . . . . .
H6 H -0.440622 1.010585 0.361244 0.045 Uiso 1 1 calc R U . . .
C7 C -0.1573(6) 1.3308(7) 0.31905(11) 0.0416(8) Uani 1 1 d . . . . .
H7A H -0.285964 1.447052 0.311217 0.050 Uiso 1 1 calc R U . . .
H7B H -0.004500 1.413095 0.316109 0.050 Uiso 1 1 calc R U . . .
C8 C -0.1808(6) 1.1306(7) 0.28500(11) 0.0452(8) Uani 1 1 d . . . . .
H8A H -0.219517 1.201534 0.255134 0.054 Uiso 1 1 calc R U . . .
H8B H -0.317185 1.029749 0.291531 0.054 Uiso 1 1 calc R U . . .
C9 C 0.0360(6) 0.9710(7) 0.28291(11) 0.0430(8) Uani 1 1 d . . . . .
H9A H 0.179566 1.070844 0.281589 0.052 Uiso 1 1 calc R U . . .
H9B H 0.057365 0.873164 0.310317 0.052 Uiso 1 1 calc R U . . .
C10 C 0.0089(6) 0.8089(7) 0.24239(11) 0.0433(8) Uani 1 1 d . . . . .
H10A H -0.132036 0.706668 0.244847 0.052 Uiso 1 1 calc R U . . .
H10B H -0.024054 0.909258 0.215523 0.052 Uiso 1 1 calc R U . . .
C11 C 0.2191(6) 0.6497(7) 0.23520(11) 0.0435(8) Uani 1 1 d . . . . .
H11A H 0.249427 0.543004 0.261251 0.052 Uiso 1 1 calc R U . . .
H11B H 0.362217 0.749534 0.233258 0.052 Uiso 1 1 calc R U . . .
C12 C 0.1789(6) 0.4992(7) 0.19295(12) 0.0449(8) Uani 1 1 d . . . . .
H12A H 0.031379 0.405567 0.194457 0.054 Uiso 1 1 calc R U . . .
H12B H 0.154234 0.606969 0.166940 0.054 Uiso 1 1 calc R U . . .
C13 C 0.3803(6) 0.3302(7) 0.18537(11) 0.0448(8) Uani 1 1 d . . . . .
H13A H 0.401813 0.218936 0.210891 0.054 Uiso 1 1 calc R U . . .
H13B H 0.528881 0.423041 0.184695 0.054 Uiso 1 1 calc R U . . .
C14 C 0.3410(6) 0.1871(7) 0.14257(12) 0.0458(8) Uani 1 1 d . . . . .
H14A H 0.321426 0.298287 0.117018 0.055 Uiso 1 1 calc R U . . .
H14B H 0.191450 0.095668 0.143085 0.055 Uiso 1 1 calc R U . . .
C15 C 0.5426(6) 0.0150(7) 0.13527(12) 0.0464(8) Uani 1 1 d . . . . .
H15A H 0.692405 0.106310 0.134990 0.056 Uiso 1 1 calc R U . . .
H15B H 0.561487 -0.096873 0.160737 0.056 Uiso 1 1 calc R U . . .
C16 C 0.5048(6) -0.1269(7) 0.09245(12) 0.0463(8) Uani 1 1 d . . . . .
H16A H 0.486656 -0.015197 0.066943 0.056 Uiso 1 1 calc R U . . .
H16B H 0.354853 -0.217997 0.092658 0.056 Uiso 1 1 calc R U . . .
C17 C 0.7073(6) -0.2994(7) 0.08549(12) 0.0463(8) Uani 1 1 d . . . . .
H17A H 0.857354 -0.208250 0.085552 0.056 Uiso 1 1 calc R U . . .
H17B H 0.724602 -0.411601 0.110924 0.056 Uiso 1 1 calc R U . . .
C18 C 0.6718(7) -0.4406(8) 0.04263(13) 0.0546(10) Uani 1 1 d . . . . .
H18A H 0.661077 -0.328848 0.017118 0.065 Uiso 1 1 calc R U . . .
H18B H 0.518800 -0.527043 0.042009 0.065 Uiso 1 1 calc R U . . .
C19 C 0.8700(7) -0.6190(8) 0.03681(14) 0.0593(11) Uani 1 1 d . . . . .
H19A H 0.868593 -0.742642 0.059736 0.071 Uiso 1 1 calc R U . . .
H19B H 1.023758 -0.536993 0.039743 0.071 Uiso 1 1 calc R U . . .
H19C H 0.845159 -0.692146 0.007210 0.071 Uiso 1 1 calc R U . . .

loop_
_atom_site_aniso_label
_atom_site_aniso_U_11
_atom_site_aniso_U_22
_atom_site_aniso_U_33
_atom_site_aniso_U_23
_atom_site_aniso_U_13
_atom_site_aniso_U_12
F2 0.0547(11) 0.0361(10) 0.0532(11) 0.0001(9) 0.0095(9) 0.0092(9)
F3 0.0554(12) 0.0629(14) 0.0516(12) -0.0194(11) 0.0045(9) -0.0024(11)
F4 0.0420(10) 0.0426(11) 0.0561(12) -0.0037(9) 0.0096(8) 0.0131(8)
F5 0.0414(11) 0.0505(12) 0.0669(14) 0.0018(10) 0.0186(9) -0.0010(9)
F6 0.0329(9) 0.0542(11) 0.0511(11) 0.0010(9) 0.0019(8) 0.0114(8)
C1 0.0299(15) 0.0363(17) 0.0405(18) -0.0024(14) 0.0056(12) 0.0094(12)
C2 0.0321(15) 0.0374(17) 0.0470(19) -0.0015(14) 0.0046(13) 0.0072(13)
C3 0.0428(18) 0.0432(19) 0.0410(19) -0.0087(15) 0.0003(14) 0.0077(15)
C4 0.0397(17) 0.0387(16) 0.0416(18) 0.0010(14) 0.0073(13) 0.0100(13)
C5 0.0337(15) 0.0387(18) 0.0503(19) 0.0018(15) 0.0109(13) 0.0074(14)
C6 0.0322(15) 0.0328(17) 0.0474(18) -0.0018(15) 0.0037(13) 0.0088(13)
C7 0.0376(17) 0.0457(18) 0.0420(19) 0.0007(15) 0.0055(13) 0.0095(14)
C8 0.0395(17) 0.057(2) 0.0391(18) -0.0045(16) 0.0040(13) 0.0077(16)
C9 0.0403(17) 0.047(2) 0.0416(19) -0.0029(15) 0.0057(14) -0.0002(15)
C10 0.0419(17) 0.0474(19) 0.0407(18) -0.0028(16) 0.0052(13) 0.0012(15)
C11 0.0407(17) 0.047(2) 0.0431(18) -0.0031(16) 0.0062(13) 0.0006(15)
C12 0.0413(17) 0.049(2) 0.045(2) -0.0057(16) 0.0050(14) -0.0001(15)
C13 0.0419(17) 0.0500(19) 0.0427(19) -0.0055(16) 0.0046(13) 0.0018(15)
C14 0.0425(17) 0.049(2) 0.0461(19) -0.0058(16) 0.0032(14) 0.0017(15)
C15 0.0423(18) 0.051(2) 0.046(2) -0.0045(16) 0.0052(14) 0.0006(15)
C16 0.0416(18) 0.050(2) 0.048(2) -0.0051(16) 0.0035(14) 0.0025(16)
C17 0.0419(17) 0.0459(19) 0.051(2) -0.0017(16) 0.0057(14) 0.0027(15)
C18 0.050(2) 0.061(2) 0.053(2) -0.0091(19) 0.0055(16) 0.0081(18)
C19 0.056(2) 0.058(3) 0.065(3) -0.008(2) 0.0103(18) 0.006(2)

#==============================================================================
_computing_data_collection       'CrysAlisPro 1.171.40.14a (Rigaku OD, 2018)'
_computing_cell_refinement       'CrysAlisPro 1.171.40.14a (Rigaku OD, 2018)'
_computing_data_reduction        'CrysAlisPro 1.171.40.14a (Rigaku OD, 2018)'
_computing_structure_solution    'SIR2004 (Burla, et al., 2005)'
_computing_structure_refinement  'SHELXL Version 2018/3 (Sheldrick, 2008)'
_computing_publication_material  'CrystalStructure 4.3 (Rigaku, 2018)'
_computing_molecular_graphics    'CrystalStructure 4.3'

#==============================================================================
# MOLECULAR GEOMETRY

_geom_special_details            
;
 All esds (except the esd in the dihedral angle between two l.s. planes)
 are estimated using the full covariance matrix.  The cell esds are taken
 into account individually in the estimation of esds in distances, angles
 and torsion angles; correlations between esds in cell parameters are only
 used when they are defined by crystal symmetry.  An approximate (isotropic)
 treatment of cell esds is used for estimating esds involving l.s. planes.
;

loop_
_geom_bond_atom_site_label_1
_geom_bond_atom_site_label_2
_geom_bond_distance
_geom_bond_site_symmetry_2
_geom_bond_publ_flag
F2 C2 1.405(4) . ?
F3 C3 1.395(4) . ?
F4 C4 1.400(4) . ?
F5 C5 1.408(4) . ?
F6 C6 1.405(3) . ?
C1 C2 1.517(4) . ?
C1 C7 1.527(5) . ?
C1 C6 1.539(4) . ?
C1 H1 1.0000 . ?
C2 C3 1.507(5) . ?
C2 H2 1.0000 . ?
C3 C4 1.520(5) . ?
C3 H3 1.0000 . ?
C4 C5 1.506(5) . ?
C4 H4 1.0000 . ?
C5 C6 1.505(5) . ?
C5 H5 1.0000 . ?
C6 H6 1.0000 . ?
C7 C8 1.520(5) . ?
C7 H7A 0.9900 . ?
C7 H7B 0.9900 . ?
C8 C9 1.524(5) . ?
C8 H8A 0.9900 . ?
C8 H8B 0.9900 . ?
C9 C10 1.519(5) . ?
C9 H9A 0.9900 . ?
C9 H9B 0.9900 . ?
C10 C11 1.518(5) . ?
C10 H10A 0.9900 . ?
C10 H10B 0.9900 . ?
C11 C12 1.528(5) . ?
C11 H11A 0.9900 . ?
C11 H11B 0.9900 . ?
C12 C13 1.514(5) . ?
C12 H12A 0.9900 . ?
C12 H12B 0.9900 . ?
C13 C14 1.519(5) . ?
C13 H13A 0.9900 . ?
C13 H13B 0.9900 . ?
C14 C15 1.525(5) . ?
C14 H14A 0.9900 . ?
C14 H14B 0.9900 . ?
C15 C16 1.515(5) . ?
C15 H15A 0.9900 . ?
C15 H15B 0.9900 . ?
C16 C17 1.529(5) . ?
C16 H16A 0.9900 . ?
C16 H16B 0.9900 . ?
C17 C18 1.513(5) . ?
C17 H17A 0.9900 . ?
C17 H17B 0.9900 . ?
C18 C19 1.525(5) . ?
C18 H18A 0.9900 . ?
C18 H18B 0.9900 . ?
C19 H19A 0.9800 . ?
C19 H19B 0.9800 . ?
C19 H19C 0.9800 . ?

loop_
_geom_angle_atom_site_label_1
_geom_angle_atom_site_label_2
_geom_angle_atom_site_label_3
_geom_angle
_geom_angle_site_symmetry_1
_geom_angle_site_symmetry_3
_geom_angle_publ_flag
C2 C1 C7 110.2(3) . . ?
C2 C1 C6 112.5(2) . . ?
C7 C1 C6 112.2(3) . . ?
C2 C1 H1 107.2 . . ?
C7 C1 H1 107.2 . . ?
C6 C1 H1 107.2 . . ?
F2 C2 C3 109.1(2) . . ?
F2 C2 C1 109.5(2) . . ?
C3 C2 C1 112.7(3) . . ?
F2 C2 H2 108.5 . . ?
C3 C2 H2 108.5 . . ?
C1 C2 H2 108.5 . . ?
F3 C3 C2 109.6(3) . . ?
F3 C3 C4 108.7(3) . . ?
C2 C3 C4 114.7(3) . . ?
F3 C3 H3 107.9 . . ?
C2 C3 H3 107.9 . . ?
C4 C3 H3 107.9 . . ?
F4 C4 C5 110.4(2) . . ?
F4 C4 C3 109.7(3) . . ?
C5 C4 C3 108.3(3) . . ?
F4 C4 H4 109.5 . . ?
C5 C4 H4 109.5 . . ?
C3 C4 H4 109.5 . . ?
F5 C5 C6 108.9(3) . . ?
F5 C5 C4 108.6(3) . . ?
C6 C5 C4 115.5(3) . . ?
F5 C5 H5 107.9 . . ?
C6 C5 H5 107.9 . . ?
C4 C5 H5 107.9 . . ?
F6 C6 C5 109.3(2) . . ?
F6 C6 C1 109.1(3) . . ?
C5 C6 C1 111.3(2) . . ?
F6 C6 H6 109.0 . . ?
C5 C6 H6 109.0 . . ?
C1 C6 H6 109.0 . . ?
C8 C7 C1 116.9(3) . . ?
C8 C7 H7A 108.1 . . ?
C1 C7 H7A 108.1 . . ?
C8 C7 H7B 108.1 . . ?
C1 C7 H7B 108.1 . . ?
H7A C7 H7B 107.3 . . ?
C7 C8 C9 116.2(3) . . ?
C7 C8 H8A 108.2 . . ?
C9 C8 H8A 108.2 . . ?
C7 C8 H8B 108.2 . . ?
C9 C8 H8B 108.2 . . ?
H8A C8 H8B 107.4 . . ?
C10 C9 C8 111.3(3) . . ?
C10 C9 H9A 109.4 . . ?
C8 C9 H9A 109.4 . . ?
C10 C9 H9B 109.4 . . ?
C8 C9 H9B 109.4 . . ?
H9A C9 H9B 108.0 . . ?
C11 C10 C9 116.4(3) . . ?
C11 C10 H10A 108.2 . . ?
C9 C10 H10A 108.2 . . ?
C11 C10 H10B 108.2 . . ?
C9 C10 H10B 108.2 . . ?
H10A C10 H10B 107.3 . . ?
C10 C11 C12 112.7(3) . . ?
C10 C11 H11A 109.1 . . ?
C12 C11 H11A 109.1 . . ?
C10 C11 H11B 109.1 . . ?
C12 C11 H11B 109.1 . . ?
H11A C11 H11B 107.8 . . ?
C13 C12 C11 114.5(3) . . ?
C13 C12 H12A 108.6 . . ?
C11 C12 H12A 108.6 . . ?
C13 C12 H12B 108.6 . . ?
C11 C12 H12B 108.6 . . ?
H12A C12 H12B 107.6 . . ?
C12 C13 C14 113.9(3) . . ?
C12 C13 H13A 108.8 . . ?
C14 C13 H13A 108.8 . . ?
C12 C13 H13B 108.8 . . ?
C14 C13 H13B 108.8 . . ?
H13A C13 H13B 107.7 . . ?
C13 C14 C15 113.9(3) . . ?
C13 C14 H14A 108.8 . . ?
C15 C14 H14A 108.8 . . ?
C13 C14 H14B 108.8 . . ?
C15 C14 H14B 108.8 . . ?
H14A C14 H14B 107.7 . . ?
C16 C15 C14 114.0(3) . . ?
C16 C15 H15A 108.8 . . ?
C14 C15 H15A 108.8 . . ?
C16 C15 H15B 108.8 . . ?
C14 C15 H15B 108.8 . . ?
H15A C15 H15B 107.7 . . ?
C15 C16 C17 113.6(3) . . ?
C15 C16 H16A 108.8 . . ?
C17 C16 H16A 108.8 . . ?
C15 C16 H16B 108.8 . . ?
C17 C16 H16B 108.8 . . ?
H16A C16 H16B 107.7 . . ?
C18 C17 C16 113.9(3) . . ?
C18 C17 H17A 108.8 . . ?
C16 C17 H17A 108.8 . . ?
C18 C17 H17B 108.8 . . ?
C16 C17 H17B 108.8 . . ?
H17A C17 H17B 107.7 . . ?
C17 C18 C19 113.6(3) . . ?
C17 C18 H18A 108.8 . . ?
C19 C18 H18A 108.8 . . ?
C17 C18 H18B 108.8 . . ?
C19 C18 H18B 108.8 . . ?
H18A C18 H18B 107.7 . . ?
C18 C19 H19A 109.5 . . ?
C18 C19 H19B 109.5 . . ?
H19A C19 H19B 109.5 . . ?
C18 C19 H19C 109.5 . . ?
H19A C19 H19C 109.5 . . ?
H19B C19 H19C 109.5 . . ?

loop_
_geom_torsion_atom_site_label_1
_geom_torsion_atom_site_label_2
_geom_torsion_atom_site_label_3
_geom_torsion_atom_site_label_4
_geom_torsion
_geom_torsion_site_symmetry_1
_geom_torsion_site_symmetry_2
_geom_torsion_site_symmetry_3
_geom_torsion_site_symmetry_4
_geom_torsion_publ_flag
C7 C1 C2 F2 53.1(3) . . . . ?
C6 C1 C2 F2 -72.9(3) . . . . ?
C7 C1 C2 C3 174.6(3) . . . . ?
C6 C1 C2 C3 48.6(3) . . . . ?
F2 C2 C3 F3 -53.1(3) . . . . ?
C1 C2 C3 F3 -174.8(2) . . . . ?
F2 C2 C3 C4 69.5(4) . . . . ?
C1 C2 C3 C4 -52.3(4) . . . . ?
F3 C3 C4 F4 55.6(3) . . . . ?
C2 C3 C4 F4 -67.5(3) . . . . ?
F3 C3 C4 C5 176.1(2) . . . . ?
C2 C3 C4 C5 53.1(4) . . . . ?
F4 C4 C5 F5 -56.9(3) . . . . ?
C3 C4 C5 F5 -177.0(3) . . . . ?
F4 C4 C5 C6 65.7(3) . . . . ?
C3 C4 C5 C6 -54.3(4) . . . . ?
F5 C5 C6 F6 55.3(3) . . . . ?
C4 C5 C6 F6 -67.2(3) . . . . ?
F5 C5 C6 C1 175.9(2) . . . . ?
C4 C5 C6 C1 53.4(3) . . . . ?
C2 C1 C6 F6 72.1(3) . . . . ?
C7 C1 C6 F6 -52.8(3) . . . . ?
C2 C1 C6 C5 -48.6(3) . . . . ?
C7 C1 C6 C5 -173.5(3) . . . . ?
C2 C1 C7 C8 167.7(3) . . . . ?
C6 C1 C7 C8 -66.1(3) . . . . ?
C1 C7 C8 C9 -74.5(4) . . . . ?
C7 C8 C9 C10 -169.4(3) . . . . ?
C8 C9 C10 C11 177.0(3) . . . . ?
C9 C10 C11 C12 -178.2(3) . . . . ?
C10 C11 C12 C13 -177.7(3) . . . . ?
C11 C12 C13 C14 -178.3(3) . . . . ?
C12 C13 C14 C15 -179.3(3) . . . . ?
C13 C14 C15 C16 -179.6(3) . . . . ?
C14 C15 C16 C17 -179.8(3) . . . . ?
C15 C16 C17 C18 -179.6(3) . . . . ?
C16 C17 C18 C19 -177.8(3) . . . . ?


#==============================================================================
# Additional structures and associated data_? identifiers
# should be added at this point if there is more than one 
# structure analysis in the CIF.

_shelx_res_file                  
;
TITL xcalibur
    shelxl.res
    created by SHELXL-2018/3 at 15:27:22 on 05-Mar-2021
CELL  1.54184 5.64684 5.62268 30.10350 90.00000 95.11700 90.00000
ZERR  2 0.00018 0.00014 0.00110 0.00000 0.00300 0.00000
LATT -1
SYMM    -X, .50+Y,    -Z
SFAC C H F
UNIT 38 66 10
L.S. 5
FMAP 2
PLAN 5
BOND $H
CONF
LIST 4
TEMP -100.0
ACTA
SIZE 0.330 0.120 0.010
WGHT    0.067800    0.185500
FVAR       1.90420
F2    3   -0.220942    1.671821    0.384740    11.00000    0.05470    0.03610 =
         0.05323    0.00012    0.00949    0.00922
F3    3   -0.059065    1.623328    0.471559    11.00000    0.05538    0.06294 =
         0.05164   -0.01943    0.00452   -0.00244
F4    3   -0.525339    1.518087    0.447768    11.00000    0.04197    0.04261 =
         0.05610   -0.00374    0.00963    0.01313
F5    3   -0.658093    1.051664    0.433589    11.00000    0.04139    0.05049 =
         0.06689    0.00181    0.01863   -0.00098
F6    3   -0.588022    1.328406    0.361798    11.00000    0.03288    0.05416 =
         0.05109    0.00102    0.00188    0.01145
C1    1   -0.166556    1.261652    0.367922    11.00000    0.02995    0.03633 =
         0.04054   -0.00235    0.00563    0.00940
AFIX  13
H1    2   -0.048956    1.130443    0.374377    11.00000   -1.20000
AFIX   0
C2    1   -0.087565    1.468865    0.397958    11.00000    0.03208    0.03743 =
         0.04697   -0.00148    0.00463    0.00718
AFIX  13
H2    2    0.083794    1.502163    0.394516    11.00000   -1.20000
AFIX   0
C3    1   -0.114664    1.419264    0.446437    11.00000    0.04280    0.04323 =
         0.04104   -0.00875    0.00033    0.00767
AFIX  13
H3    2    0.002482    1.292949    0.456632    11.00000   -1.20000
AFIX   0
C4    1   -0.360290    1.334052    0.456133    11.00000    0.03966    0.03871 =
         0.04155    0.00097    0.00734    0.01002
AFIX  13
H4    2   -0.357027    1.284526    0.488087    11.00000   -1.20000
AFIX   0
C5    1   -0.425758    1.123977    0.426511    11.00000    0.03370    0.03875 =
         0.05032    0.00183    0.01095    0.00735
AFIX  13
H5    2   -0.315321    0.990595    0.435916    11.00000   -1.20000
AFIX   0
C6    1   -0.411947    1.164707    0.377411    11.00000    0.03219    0.03282 =
         0.04742   -0.00180    0.00370    0.00885
AFIX  13
H6    2   -0.440622    1.010585    0.361244    11.00000   -1.20000
AFIX   0
C7    1   -0.157306    1.330804    0.319051    11.00000    0.03756    0.04573 =
         0.04195    0.00065    0.00547    0.00954
AFIX  23
H7A   2   -0.285964    1.447052    0.311217    11.00000   -1.20000
H7B   2   -0.004500    1.413095    0.316109    11.00000   -1.20000
AFIX   0
C8    1   -0.180820    1.130593    0.285000    11.00000    0.03954    0.05699 =
         0.03910   -0.00450    0.00397    0.00770
AFIX  23
H8A   2   -0.219517    1.201534    0.255134    11.00000   -1.20000
H8B   2   -0.317185    1.029749    0.291531    11.00000   -1.20000
AFIX   0
C9    1    0.035952    0.971011    0.282912    11.00000    0.04035    0.04743 =
         0.04158   -0.00295    0.00565   -0.00019
AFIX  23
H9A   2    0.179566    1.070844    0.281589    11.00000   -1.20000
H9B   2    0.057365    0.873164    0.310317    11.00000   -1.20000
AFIX   0
C10   1    0.008917    0.808928    0.242388    11.00000    0.04192    0.04744 =
         0.04073   -0.00276    0.00522    0.00123
AFIX  23
H10A  2   -0.132036    0.706668    0.244847    11.00000   -1.20000
H10B  2   -0.024054    0.909258    0.215523    11.00000   -1.20000
AFIX   0
C11   1    0.219123    0.649657    0.235197    11.00000    0.04072    0.04714 =
         0.04305   -0.00311    0.00621    0.00059
AFIX  23
H11A  2    0.249427    0.543004    0.261251    11.00000   -1.20000
H11B  2    0.362217    0.749534    0.233258    11.00000   -1.20000
AFIX   0
C12   1    0.178919    0.499200    0.192947    11.00000    0.04129    0.04855 =
         0.04515   -0.00569    0.00501   -0.00012
AFIX  23
H12A  2    0.031379    0.405567    0.194457    11.00000   -1.20000
H12B  2    0.154234    0.606969    0.166940    11.00000   -1.20000
AFIX   0
C13   1    0.380250    0.330247    0.185370    11.00000    0.04193    0.05002 =
         0.04272   -0.00554    0.00457    0.00180
AFIX  23
H13A  2    0.401813    0.218936    0.210891    11.00000   -1.20000
H13B  2    0.528881    0.423041    0.184695    11.00000   -1.20000
AFIX   0
C14   1    0.341040    0.187051    0.142574    11.00000    0.04247    0.04859 =
         0.04608   -0.00576    0.00320    0.00167
AFIX  23
H14A  2    0.321426    0.298287    0.117018    11.00000   -1.20000
H14B  2    0.191450    0.095668    0.143085    11.00000   -1.20000
AFIX   0
C15   1    0.542641    0.015008    0.135273    11.00000    0.04233    0.05134 =
         0.04586   -0.00448    0.00517    0.00065
AFIX  23
H15A  2    0.692405    0.106310    0.134990    11.00000   -1.20000
H15B  2    0.561487   -0.096873    0.160737    11.00000   -1.20000
AFIX   0
C16   1    0.504754   -0.126857    0.092448    11.00000    0.04161    0.04955 =
         0.04777   -0.00515    0.00347    0.00249
AFIX  23
H16A  2    0.486656   -0.015197    0.066943    11.00000   -1.20000
H16B  2    0.354853   -0.217997    0.092658    11.00000   -1.20000
AFIX   0
C17   1    0.707345   -0.299429    0.085492    11.00000    0.04195    0.04590 =
         0.05140   -0.00173    0.00572    0.00267
AFIX  23
H17A  2    0.857354   -0.208250    0.085552    11.00000   -1.20000
H17B  2    0.724602   -0.411601    0.110924    11.00000   -1.20000
AFIX   0
C18   1    0.671790   -0.440586    0.042634    11.00000    0.05012    0.06068 =
         0.05303   -0.00905    0.00552    0.00809
AFIX  23
H18A  2    0.661077   -0.328848    0.017118    11.00000   -1.20000
H18B  2    0.518800   -0.527043    0.042009    11.00000   -1.20000
AFIX   0
C19   1    0.870038   -0.619036    0.036811    11.00000    0.05614    0.05803 =
         0.06467   -0.00812    0.01027    0.00626
AFIX 137
H19A  2    0.868593   -0.742642    0.059736    11.00000   -1.20000
H19B  2    1.023758   -0.536993    0.039743    11.00000   -1.20000
H19C  2    0.845159   -0.692146    0.007210    11.00000   -1.20000
AFIX   0
HKLF 4


REM  xcalibur
REM wR2 = 0.1233, GooF = S = 1.091, Restrained GooF = 1.091 for all data
REM R1 = 0.0427 for 3004 Fo > 4sig(Fo) and 0.0476 for all 3392 data
REM 218 parameters refined using 1 restraints

END

WGHT      0.0678      0.1855

REM Highest difference peak  0.248,  deepest hole -0.201,  1-sigma level  0.041
Q1    1  -0.5372  1.5125  0.4091  11.00000  0.05    0.25
Q2    1  -0.6184  1.0430  0.4734  11.00000  0.05    0.24
Q3    1  -0.2291  1.6589  0.3484  11.00000  0.05    0.22
Q4    1  -0.5639  1.3250  0.4008  11.00000  0.05    0.21
Q5    1  -0.5906  1.3136  0.3250  11.00000  0.05    0.19
;

_shelx_res_checksum              29796
####################################################################### 
# 
# This file contains crystal structure data downloaded from the 
# Cambridge Structural Database (CSD) hosted by the Cambridge 
# Crystallographic Data Centre (CCDC).
# 
# Full information about CCDC data access policies and citation 
# guidelines are available at http://www.ccdc.cam.ac.uk/access/V1 
# 
# Audit and citation data items may have been added by the CCDC. 
# Please retain this information to preserve the provenance of 
# this file and to allow appropriate attribution of the data. 
# 
#######################################################################

data_8
_database_code_depnum_ccdc_archive 'CCDC 2068706'
loop_
_audit_author_name
_audit_author_address
'David Cordes'
;University of St Andrews
United Kingdom
;
_audit_update_record             
;
2021-03-08 deposited with the CCDC.	2021-06-23 downloaded from the CCDC.
;
_audit_creation_date             2021-03-05
_audit_creation_method           'by CrystalStructure 4.3'

# start Validation Reply Form
_vrf_PLAT084_8                   
;
PROBLEM: High wR2 Value (i.e. > 0.25) ...................       0.49 Report
RESPONSE: poor quality crystals
;

#==============================================================================
# CHEMICAL DATA

_chemical_formula_sum            'C19 H33 F5 O'
_chemical_formula_moiety         'C19 H33 F5 O'
_chemical_formula_weight         372.46
_chemical_melting_point          ?
_chemical_absolute_configuration unk

#==============================================================================
# CRYSTAL DATA
_space_group_crystal_system      orthorhombic
_space_group_name_H-M_alt        P212121
_space_group_name_Hall           'P 2ac 2ab'
_space_group_IT_number           19
loop_
_space_group_symop_id
_space_group_symop_operation_xyz
1 +X,+Y,+Z
2 1/2-X,-Y,1/2+Z
3 1/2+X,1/2-Y,-Z
4 -X,1/2+Y,1/2-Z
#------------------------------------------------------------------------------
_cell_length_a                   5.5481(6)
_cell_length_b                   5.5766(6)
_cell_length_c                   62.078(8)
_cell_angle_alpha                90.0000
_cell_angle_beta                 90.0000
_cell_angle_gamma                90.0000
_cell_volume                     1920.7(4)
_cell_formula_units_Z            4
_cell_measurement_reflns_used    4236
_cell_measurement_theta_min      7.99
_cell_measurement_theta_max      72.72
_cell_measurement_temperature    125
#------------------------------------------------------------------------------
_exptl_crystal_description       plate
_exptl_crystal_colour            colourless
_exptl_crystal_size_max          0.030
_exptl_crystal_size_mid          0.020
_exptl_crystal_size_min          0.010
_exptl_crystal_density_diffrn    1.288
_exptl_crystal_density_meas      ?
_exptl_crystal_density_method    'not measured'
_exptl_crystal_F_000             800.00
_exptl_absorpt_coefficient_mu    0.943
_exptl_absorpt_correction_type   multi-scan
_exptl_absorpt_process_details   
;
CrysAlisPro 1.171.39.8d (Rigaku Oxford Diffraction, 2015)
Empirical absorption correction using spherical harmonics,
 implemented in SCALE3 ABSPACK scaling algorithm.
;
_exptl_absorpt_correction_T_min  0.489
_exptl_absorpt_correction_T_max  0.991

#==============================================================================
# EXPERIMENTAL DATA

_diffrn_ambient_temperature      125
_diffrn_radiation_type           'Cu K\a'
_diffrn_radiation_wavelength     1.54184
_diffrn_measurement_device_type  'Rigaku XtaLAB P200'
_diffrn_measurement_method       \w
_diffrn_detector_area_resol_mean 5.811
_diffrn_reflns_number            21334
_diffrn_reflns_av_unetI/netI     0.0606
_diffrn_reflns_av_R_equivalents  0.2214
_diffrn_reflns_theta_max         77.910
_diffrn_reflns_theta_min         2.847
_diffrn_reflns_theta_full        67.684
_diffrn_measured_fraction_theta_max 0.974
_diffrn_measured_fraction_theta_full 0.998
_diffrn_reflns_Laue_measured_fraction_max 0.974
_diffrn_reflns_Laue_measured_fraction_full 0.998
_diffrn_reflns_point_group_measured_fraction_max 0.965
_diffrn_reflns_point_group_measured_fraction_full 0.995
_diffrn_reflns_limit_h_min       -6
_diffrn_reflns_limit_h_max       6
_diffrn_reflns_limit_k_min       -7
_diffrn_reflns_limit_k_max       6
_diffrn_reflns_limit_l_min       -77
_diffrn_reflns_limit_l_max       76
_diffrn_standards_number         0
_diffrn_standards_interval_count .
_diffrn_standards_decay_%        ?
_reflns_number_total             3910
_reflns_number_gt                2746
_reflns_threshold_expression     F^2^>2.0\s(F^2^)
_reflns_Friedel_coverage         0.635
_reflns_Friedel_fraction_max     0.952
_reflns_Friedel_fraction_full    0.991

#==============================================================================
# REFINEMENT DATA

_refine_special_details          
;Refinement was performed using all reflections. The weighted 
    R-factor (wR) and goodness of fit (S) are based on F^2^.
    R-factor (gt) are based on F. The threshold expression of
    F^2^ > 2.0 sigma(F^2^) is used only for calculating R-factor (gt).

    Refined as a two-component twin.,Twin
;
_refine_ls_structure_factor_coef Fsqd
_refine_ls_R_factor_all          0.2012
_refine_ls_R_factor_gt           0.1806
_refine_ls_wR_factor_ref         0.4893
_refine_ls_wR_factor_gt          0.4689
_refine_ls_number_restraints     1
_refine_ls_hydrogen_treatment    mixed
_refine_ls_number_reflns         3910
_refine_ls_number_parameters     231
_refine_ls_goodness_of_fit_ref   1.809
_refine_ls_weighting_scheme      calc
_refine_ls_weighting_details     
'w = 1/[\s^2^(Fo^2^)+(0.2000P)^2^] where P=(Fo^2^+2Fc^2^)/3'
_atom_sites_solution_hydrogens   geom
_atom_sites_solution_primary     direct
_atom_sites_solution_secondary   difmap
_refine_ls_shift/su_max          0.000
_refine_diff_density_max         0.67
_refine_diff_density_min         -0.57
_refine_ls_extinction_method     none
_refine_ls_extinction_coef       ?
_refine_ls_abs_structure_details 
;
 Flack x determined using 617 quotients [(I+)-(I-)]/[(I+)+(I-)]
 (Parsons, Flack and Wagner, Acta Cryst. B69 (2013) 249-259).
;
_refine_ls_abs_structure_Flack   0.1(6)

loop_
_atom_type_symbol
_atom_type_description
_atom_type_scat_dispersion_real
_atom_type_scat_dispersion_imag
_atom_type_scat_source
C C 0.0181 0.0091
;
International Tables for Crystallography
(Vol. C, Tables 4.2.6.8 and 6.1.1.4)
;
H H 0.0000 0.0000
;
International Tables for Crystallography
(Vol. C, Table 6.1.1.4)
;
F F 0.0727 0.0534
;
International Tables for Crystallography
(Vol. C, Tables 4.2.6.8 and 6.1.1.4)
;
O O 0.0492 0.0322
;
International Tables for Crystallography
(Vol. C, Tables 4.2.6.8 and 6.1.1.4)
;

#==============================================================================
# ATOMIC COORDINATES AND THERMAL PARAMETERS

loop_
_atom_site_label
_atom_site_type_symbol
_atom_site_fract_x
_atom_site_fract_y
_atom_site_fract_z
_atom_site_U_iso_or_equiv
_atom_site_adp_type
_atom_site_occupancy
_atom_site_site_symmetry_order
_atom_site_calc_flag
_atom_site_refinement_flags_posn
_atom_site_refinement_flags_adp
_atom_site_refinement_flags_occupancy
_atom_site_disorder_assembly
_atom_site_disorder_group
F2 F 1.0272(10) 0.9106(14) 0.68321(12) 0.0776(19) Uani 1 1 d . . . . .
F3 F 1.1347(12) 0.6271(14) 0.71792(14) 0.091(2) Uani 1 1 d . . . . .
F4 F 1.0059(11) 1.0987(12) 0.72505(12) 0.0780(19) Uani 1 1 d . . . . .
F5 F 0.5466(12) 1.2098(16) 0.73619(14) 0.093(2) Uani 1 1 d . . . . .
F6 F 0.6725(12) 1.2559(14) 0.69419(12) 0.084(2) Uani 1 1 d . . . . .
O20 O -0.546(3) -1.179(2) 0.50533(18) 0.110(4) Uani 1 1 d D . . . .
H20 H -0.45(2) -1.323(17) 0.508(2) 0.09(5) Uiso 1 1 d D . . . .
C1 C 0.6041(19) 0.840(2) 0.6859(2) 0.072(3) Uani 1 1 d . . . . .
H1 H 0.486110 0.708136 0.688626 0.086 Uiso 1 1 calc R U . . .
C2 C 0.8577(18) 0.747(2) 0.6911(2) 0.075(3) Uani 1 1 d . . . . .
H2 H 0.880702 0.591918 0.683306 0.090 Uiso 1 1 calc R U . . .
C3 C 0.8949(17) 0.702(2) 0.71416(19) 0.071(3) Uani 1 1 d . . . . .
H3 H 0.785687 0.567359 0.718497 0.085 Uiso 1 1 calc R U . . .
C4 C 0.8457(18) 0.910(2) 0.7288(2) 0.077(3) Uani 1 1 d . . . . .
H4 H 0.855312 0.858341 0.744228 0.092 Uiso 1 1 calc R U . . .
C5 C 0.590(2) 0.999(3) 0.7236(2) 0.081(3) Uani 1 1 d . . . . .
H5 H 0.473834 0.873311 0.728401 0.097 Uiso 1 1 calc R U . . .
C6 C 0.5409(18) 1.0513(19) 0.7007(2) 0.071(3) Uani 1 1 d . . . . .
H6 H 0.365176 1.086773 0.699059 0.086 Uiso 1 1 calc R U . . .
C7 C 0.5773(19) 0.920(3) 0.6630(2) 0.078(3) Uani 1 1 d . . . . .
H7A H 0.708157 1.034769 0.659714 0.093 Uiso 1 1 calc R U . . .
H7B H 0.422560 1.006776 0.661601 0.093 Uiso 1 1 calc R U . . .
C8 C 0.583(2) 0.714(3) 0.6458(2) 0.080(3) Uani 1 1 d . . . . .
H8A H 0.612730 0.787295 0.631485 0.095 Uiso 1 1 calc R U . . .
H8B H 0.722473 0.608662 0.648997 0.095 Uiso 1 1 calc R U . . .
C9 C 0.3617(19) 0.560(3) 0.64421(18) 0.071(3) Uani 1 1 d . . . . .
H9A H 0.218602 0.664691 0.642582 0.086 Uiso 1 1 calc R U . . .
H9B H 0.342790 0.468385 0.657756 0.086 Uiso 1 1 calc R U . . .
C10 C 0.372(2) 0.385(3) 0.6253(2) 0.077(3) Uani 1 1 d . . . . .
H10A H 0.401293 0.479564 0.612041 0.093 Uiso 1 1 calc R U . . .
H10B H 0.513286 0.279803 0.627421 0.093 Uiso 1 1 calc R U . . .
C11 C 0.158(2) 0.229(3) 0.6214(2) 0.077(3) Uani 1 1 d . . . . .
H11A H 0.013043 0.331806 0.619875 0.093 Uiso 1 1 calc R U . . .
H11B H 0.133272 0.124507 0.634076 0.093 Uiso 1 1 calc R U . . .
C12 C 0.184(2) 0.070(3) 0.6008(2) 0.081(3) Uani 1 1 d . . . . .
H12A H 0.207012 0.175329 0.588187 0.097 Uiso 1 1 calc R U . . .
H12B H 0.330008 -0.030569 0.602328 0.097 Uiso 1 1 calc R U . . .
C13 C -0.029(2) -0.091(2) 0.5967(2) 0.076(3) Uani 1 1 d . . . . .
H13A H -0.176517 0.007982 0.595374 0.092 Uiso 1 1 calc R U . . .
H13B H -0.051208 -0.199892 0.609184 0.092 Uiso 1 1 calc R U . . .
C14 C 0.002(2) -0.242(3) 0.5762(2) 0.088(4) Uani 1 1 d . . . . .
H14A H 0.023227 -0.132376 0.563746 0.105 Uiso 1 1 calc R U . . .
H14B H 0.150653 -0.338948 0.577505 0.105 Uiso 1 1 calc R U . . .
C15 C -0.211(3) -0.410(3) 0.5716(2) 0.087(3) Uani 1 1 d . . . . .
H15A H -0.232044 -0.519820 0.583960 0.104 Uiso 1 1 calc R U . . .
H15B H -0.359993 -0.312858 0.570281 0.104 Uiso 1 1 calc R U . . .
C16 C -0.181(3) -0.554(3) 0.5517(2) 0.093(4) Uani 1 1 d . . . . .
H16A H -0.035806 -0.656275 0.553141 0.112 Uiso 1 1 calc R U . . .
H16B H -0.155508 -0.445059 0.539314 0.112 Uiso 1 1 calc R U . . .
C17 C -0.404(3) -0.714(3) 0.5474(2) 0.089(4) Uani 1 1 d . . . . .
H17A H -0.547212 -0.611416 0.545160 0.107 Uiso 1 1 calc R U . . .
H17B H -0.434366 -0.816914 0.560099 0.107 Uiso 1 1 calc R U . . .
C18 C -0.366(4) -0.876(4) 0.5272(3) 0.119(6) Uani 1 1 d . . . . .
H18A H -0.335311 -0.773369 0.514434 0.143 Uiso 1 1 calc R U . . .
H18B H -0.223358 -0.979353 0.529391 0.143 Uiso 1 1 calc R U . . .
C19 C -0.584(4) -1.030(4) 0.5231(2) 0.116(6) Uani 1 1 d . . . . .
H19A H -0.617763 -1.128667 0.535974 0.139 Uiso 1 1 calc R U . . .
H19B H -0.725779 -0.926172 0.520402 0.139 Uiso 1 1 calc R U . . .

loop_
_atom_site_aniso_label
_atom_site_aniso_U_11
_atom_site_aniso_U_22
_atom_site_aniso_U_33
_atom_site_aniso_U_23
_atom_site_aniso_U_13
_atom_site_aniso_U_12
F2 0.051(3) 0.073(4) 0.109(5) 0.003(4) 0.005(3) -0.013(3)
F3 0.064(4) 0.072(4) 0.136(6) -0.003(4) -0.013(4) 0.004(3)
F4 0.059(3) 0.060(3) 0.116(5) -0.001(3) -0.003(3) -0.020(3)
F5 0.066(4) 0.091(5) 0.122(6) -0.018(5) 0.004(3) 0.009(4)
F6 0.069(4) 0.071(4) 0.112(5) 0.002(4) -0.002(3) -0.014(3)
O20 0.141(11) 0.076(6) 0.111(8) -0.019(5) 0.003(7) -0.009(7)
C1 0.054(5) 0.067(6) 0.095(8) -0.011(5) -0.002(5) -0.011(4)
C2 0.054(5) 0.061(6) 0.109(9) -0.003(6) 0.005(5) -0.029(5)
C3 0.050(5) 0.065(5) 0.098(8) -0.006(5) -0.008(5) -0.009(4)
C4 0.048(5) 0.069(6) 0.112(9) -0.001(6) 0.000(5) -0.019(5)
C5 0.057(6) 0.087(8) 0.099(9) -0.017(7) 0.012(5) -0.021(5)
C6 0.051(5) 0.056(5) 0.108(9) -0.002(5) -0.002(5) -0.017(4)
C7 0.055(5) 0.078(7) 0.100(9) -0.006(6) -0.003(5) -0.019(5)
C8 0.060(5) 0.088(8) 0.091(8) -0.007(7) -0.001(5) -0.003(5)
C9 0.056(5) 0.088(7) 0.070(6) 0.001(6) 0.000(4) 0.000(5)
C10 0.053(5) 0.089(8) 0.089(7) -0.002(6) 0.004(5) -0.002(5)
C11 0.062(5) 0.077(7) 0.092(8) -0.005(6) -0.004(5) -0.004(6)
C12 0.073(7) 0.078(7) 0.091(8) -0.005(6) 0.000(6) -0.004(6)
C13 0.071(6) 0.063(6) 0.095(8) -0.006(6) -0.003(5) 0.005(5)
C14 0.068(6) 0.108(10) 0.088(8) -0.005(7) 0.000(5) -0.012(7)
C15 0.087(8) 0.089(9) 0.083(8) -0.008(7) 0.004(6) -0.008(7)
C16 0.078(7) 0.101(10) 0.100(9) -0.022(8) 0.005(7) -0.010(7)
C17 0.086(8) 0.078(8) 0.103(9) -0.006(7) 0.004(6) -0.004(7)
C18 0.128(14) 0.131(16) 0.098(10) -0.019(11) -0.002(9) -0.018(14)
C19 0.135(14) 0.126(14) 0.088(10) -0.029(10) 0.002(9) -0.031(12)

#==============================================================================
_computing_data_collection       'CrysAlisPro 1.171.39.8d (Rigaku OD, 2015)'
_computing_cell_refinement       'CrysAlisPro 1.171.39.8d (Rigaku OD, 2015)'
_computing_data_reduction        'CrysAlisPro 1.171.39.8d (Rigaku OD, 2015)'
_computing_structure_solution    'SIR2004 (Burla, et al., 2005)'
_computing_structure_refinement  'SHELXL Version 2018/3 (Sheldrick, 2008)'
_computing_publication_material  'CrystalStructure 4.3 (Rigaku, 2018)'
_computing_molecular_graphics    'CrystalStructure 4.3'

#==============================================================================
# MOLECULAR GEOMETRY

_geom_special_details            
;
 All esds (except the esd in the dihedral angle between two l.s. planes)
 are estimated using the full covariance matrix.  The cell esds are taken
 into account individually in the estimation of esds in distances, angles
 and torsion angles; correlations between esds in cell parameters are only
 used when they are defined by crystal symmetry.  An approximate (isotropic)
 treatment of cell esds is used for estimating esds involving l.s. planes.
;

loop_
_geom_bond_atom_site_label_1
_geom_bond_atom_site_label_2
_geom_bond_distance
_geom_bond_site_symmetry_2
_geom_bond_publ_flag
F2 C2 1.400(11) . ?
F3 C3 1.413(12) . ?
F4 C4 1.396(11) . ?
F5 C5 1.430(16) . ?
F6 C6 1.413(11) . ?
O20 C19 1.397(19) . ?
O20 H20 0.98(3) . ?
C1 C7 1.495(18) . ?
C1 C6 1.533(16) . ?
C1 C2 1.535(15) . ?
C1 H1 1.0000 . ?
C2 C3 1.466(17) . ?
C2 H2 1.0000 . ?
C3 C4 1.503(18) . ?
C3 H3 1.0000 . ?
C4 C5 1.537(17) . ?
C4 H4 1.0000 . ?
C5 C6 1.478(19) . ?
C5 H5 1.0000 . ?
C6 H6 1.0000 . ?
C7 C8 1.570(19) . ?
C7 H7A 0.9900 . ?
C7 H7B 0.9900 . ?
C8 C9 1.503(16) . ?
C8 H8A 0.9900 . ?
C8 H8B 0.9900 . ?
C9 C10 1.527(18) . ?
C9 H9A 0.9900 . ?
C9 H9B 0.9900 . ?
C10 C11 1.491(16) . ?
C10 H10A 0.9900 . ?
C10 H10B 0.9900 . ?
C11 C12 1.562(18) . ?
C11 H11A 0.9900 . ?
C11 H11B 0.9900 . ?
C12 C13 1.507(17) . ?
C12 H12A 0.9900 . ?
C12 H12B 0.9900 . ?
C13 C14 1.538(19) . ?
C13 H13A 0.9900 . ?
C13 H13B 0.9900 . ?
C14 C15 1.536(19) . ?
C14 H14A 0.9900 . ?
C14 H14B 0.9900 . ?
C15 C16 1.48(2) . ?
C15 H15A 0.9900 . ?
C15 H15B 0.9900 . ?
C16 C17 1.55(2) . ?
C16 H16A 0.9900 . ?
C16 H16B 0.9900 . ?
C17 C18 1.56(2) . ?
C17 H17A 0.9900 . ?
C17 H17B 0.9900 . ?
C18 C19 1.50(3) . ?
C18 H18A 0.9900 . ?
C18 H18B 0.9900 . ?
C19 H19A 0.9900 . ?
C19 H19B 0.9900 . ?

loop_
_geom_angle_atom_site_label_1
_geom_angle_atom_site_label_2
_geom_angle_atom_site_label_3
_geom_angle
_geom_angle_site_symmetry_1
_geom_angle_site_symmetry_3
_geom_angle_publ_flag
C19 O20 H20 118(9) . . ?
C7 C1 C6 108.5(11) . . ?
C7 C1 C2 113.2(10) . . ?
C6 C1 C2 110.1(9) . . ?
C7 C1 H1 108.3 . . ?
C6 C1 H1 108.3 . . ?
C2 C1 H1 108.3 . . ?
F2 C2 C3 111.2(8) . . ?
F2 C2 C1 108.7(10) . . ?
C3 C2 C1 113.2(9) . . ?
F2 C2 H2 107.9 . . ?
C3 C2 H2 107.9 . . ?
C1 C2 H2 107.9 . . ?
F3 C3 C2 110.2(9) . . ?
F3 C3 C4 107.4(8) . . ?
C2 C3 C4 115.6(11) . . ?
F3 C3 H3 107.8 . . ?
C2 C3 H3 107.8 . . ?
C4 C3 H3 107.8 . . ?
F4 C4 C3 111.4(9) . . ?
F4 C4 C5 108.0(10) . . ?
C3 C4 C5 106.9(10) . . ?
F4 C4 H4 110.2 . . ?
C3 C4 H4 110.2 . . ?
C5 C4 H4 110.2 . . ?
F5 C5 C6 109.5(12) . . ?
F5 C5 C4 107.8(10) . . ?
C6 C5 C4 115.9(10) . . ?
F5 C5 H5 107.8 . . ?
C6 C5 H5 107.8 . . ?
C4 C5 H5 107.8 . . ?
F6 C6 C5 109.7(9) . . ?
F6 C6 C1 109.4(9) . . ?
C5 C6 C1 112.6(11) . . ?
F6 C6 H6 108.4 . . ?
C5 C6 H6 108.4 . . ?
C1 C6 H6 108.4 . . ?
C1 C7 C8 115.4(12) . . ?
C1 C7 H7A 108.4 . . ?
C8 C7 H7A 108.4 . . ?
C1 C7 H7B 108.4 . . ?
C8 C7 H7B 108.4 . . ?
H7A C7 H7B 107.5 . . ?
C9 C8 C7 116.3(9) . . ?
C9 C8 H8A 108.2 . . ?
C7 C8 H8A 108.2 . . ?
C9 C8 H8B 108.2 . . ?
C7 C8 H8B 108.2 . . ?
H8A C8 H8B 107.4 . . ?
C8 C9 C10 112.6(9) . . ?
C8 C9 H9A 109.1 . . ?
C10 C9 H9A 109.1 . . ?
C8 C9 H9B 109.1 . . ?
C10 C9 H9B 109.1 . . ?
H9A C9 H9B 107.8 . . ?
C11 C10 C9 117.9(9) . . ?
C11 C10 H10A 107.8 . . ?
C9 C10 H10A 107.8 . . ?
C11 C10 H10B 107.8 . . ?
C9 C10 H10B 107.8 . . ?
H10A C10 H10B 107.2 . . ?
C10 C11 C12 113.0(10) . . ?
C10 C11 H11A 109.0 . . ?
C12 C11 H11A 109.0 . . ?
C10 C11 H11B 109.0 . . ?
C12 C11 H11B 109.0 . . ?
H11A C11 H11B 107.8 . . ?
C13 C12 C11 113.9(10) . . ?
C13 C12 H12A 108.8 . . ?
C11 C12 H12A 108.8 . . ?
C13 C12 H12B 108.8 . . ?
C11 C12 H12B 108.8 . . ?
H12A C12 H12B 107.7 . . ?
C12 C13 C14 112.2(11) . . ?
C12 C13 H13A 109.2 . . ?
C14 C13 H13A 109.2 . . ?
C12 C13 H13B 109.2 . . ?
C14 C13 H13B 109.2 . . ?
H13A C13 H13B 107.9 . . ?
C15 C14 C13 113.5(10) . . ?
C15 C14 H14A 108.9 . . ?
C13 C14 H14A 108.9 . . ?
C15 C14 H14B 108.9 . . ?
C13 C14 H14B 108.9 . . ?
H14A C14 H14B 107.7 . . ?
C16 C15 C14 113.4(11) . . ?
C16 C15 H15A 108.9 . . ?
C14 C15 H15A 108.9 . . ?
C16 C15 H15B 108.9 . . ?
C14 C15 H15B 108.9 . . ?
H15A C15 H15B 107.7 . . ?
C15 C16 C17 111.5(12) . . ?
C15 C16 H16A 109.3 . . ?
C17 C16 H16A 109.3 . . ?
C15 C16 H16B 109.3 . . ?
C17 C16 H16B 109.3 . . ?
H16A C16 H16B 108.0 . . ?
C16 C17 C18 111.4(13) . . ?
C16 C17 H17A 109.3 . . ?
C18 C17 H17A 109.3 . . ?
C16 C17 H17B 109.3 . . ?
C18 C17 H17B 109.3 . . ?
H17A C17 H17B 108.0 . . ?
C19 C18 C17 110.9(15) . . ?
C19 C18 H18A 109.5 . . ?
C17 C18 H18A 109.5 . . ?
C19 C18 H18B 109.5 . . ?
C17 C18 H18B 109.5 . . ?
H18A C18 H18B 108.0 . . ?
O20 C19 C18 110.6(15) . . ?
O20 C19 H19A 109.5 . . ?
C18 C19 H19A 109.5 . . ?
O20 C19 H19B 109.5 . . ?
C18 C19 H19B 109.5 . . ?
H19A C19 H19B 108.1 . . ?

loop_
_geom_torsion_atom_site_label_1
_geom_torsion_atom_site_label_2
_geom_torsion_atom_site_label_3
_geom_torsion_atom_site_label_4
_geom_torsion
_geom_torsion_site_symmetry_1
_geom_torsion_site_symmetry_2
_geom_torsion_site_symmetry_3
_geom_torsion_site_symmetry_4
_geom_torsion_publ_flag
C7 C1 C2 F2 47.7(13) . . . . ?
C6 C1 C2 F2 -73.9(12) . . . . ?
C7 C1 C2 C3 171.7(10) . . . . ?
C6 C1 C2 C3 50.1(13) . . . . ?
F2 C2 C3 F3 -54.6(12) . . . . ?
C1 C2 C3 F3 -177.3(9) . . . . ?
F2 C2 C3 C4 67.2(12) . . . . ?
C1 C2 C3 C4 -55.4(12) . . . . ?
F3 C3 C4 F4 58.9(13) . . . . ?
C2 C3 C4 F4 -64.5(12) . . . . ?
F3 C3 C4 C5 176.6(10) . . . . ?
C2 C3 C4 C5 53.2(12) . . . . ?
F4 C4 C5 F5 -55.6(13) . . . . ?
C3 C4 C5 F5 -175.5(10) . . . . ?
F4 C4 C5 C6 67.6(14) . . . . ?
C3 C4 C5 C6 -52.4(14) . . . . ?
F5 C5 C6 F6 53.2(12) . . . . ?
C4 C5 C6 F6 -69.1(13) . . . . ?
F5 C5 C6 C1 175.2(8) . . . . ?
C4 C5 C6 C1 52.9(13) . . . . ?
C7 C1 C6 F6 -50.9(11) . . . . ?
C2 C1 C6 F6 73.4(12) . . . . ?
C7 C1 C6 C5 -173.1(8) . . . . ?
C2 C1 C6 C5 -48.8(12) . . . . ?
C6 C1 C7 C8 -168.1(8) . . . . ?
C2 C1 C7 C8 69.5(12) . . . . ?
C1 C7 C8 C9 74.5(14) . . . . ?
C7 C8 C9 C10 173.1(11) . . . . ?
C8 C9 C10 C11 -177.4(12) . . . . ?
C9 C10 C11 C12 176.6(11) . . . . ?
C10 C11 C12 C13 179.4(11) . . . . ?
C11 C12 C13 C14 179.0(12) . . . . ?
C12 C13 C14 C15 179.5(12) . . . . ?
C13 C14 C15 C16 179.8(14) . . . . ?
C14 C15 C16 C17 -178.1(14) . . . . ?
C15 C16 C17 C18 -177.0(15) . . . . ?
C16 C17 C18 C19 -179.8(16) . . . . ?
C17 C18 C19 O20 -178.3(17) . . . . ?

loop_
_geom_hbond_atom_site_label_D
_geom_hbond_atom_site_label_H
_geom_hbond_atom_site_label_A
_geom_hbond_distance_DH
_geom_hbond_distance_HA
_geom_hbond_distance_DA
_geom_hbond_angle_DHA
_geom_hbond_site_symmetry_A
_geom_hbond_publ_flag
O20 H20 O20 0.98(3) 2.38(14) 2.960(7) 118(11) 3_526 yes

#==============================================================================
# Additional structures and associated data_? identifiers
# should be added at this point if there is more than one 
# structure analysis in the CIF.

_shelx_res_file                  
;
TITL JCDH10R
    shelxl.res
    created by SHELXL-2018/3 at 16:11:53 on 05-Mar-2021
CELL  1.54184 5.54810 5.57660 62.07800 90.00000 90.00000 90.00000
ZERR  4 0.00060 0.00060 0.00800 0.00000 0.00000 0.00000
LATT -1
SYMM .50-X,    -Y, .50+Z
SYMM .50+X, .50-Y,    -Z
SYMM    -X, .50+Y, .50-Z
SFAC C H F O
UNIT 76 132 20 4
L.S. 5
FMAP 2
PLAN 5
HTAB
EQIV $1 x+1/2, -y-5/2, -z+1
HTAB O20 O20_$1
BOND $H
CONF
LIST 4
TEMP -148.0
ACTA
SIZE 0.030 0.020 0.010
DFIX 0.9800 0.0200 O20 H20
WGHT    0.200000
BASF   0.29683
FVAR      11.48298
F2    3    1.027160    0.910612    0.683206    11.00000    0.05144    0.07276 =
         0.10874    0.00282    0.00516   -0.01292
F3    3    1.134662    0.627121    0.717923    11.00000    0.06370    0.07245 =
         0.13591   -0.00335   -0.01311    0.00401
F4    3    1.005913    1.098747    0.725054    11.00000    0.05881    0.05954 =
         0.11558   -0.00097   -0.00262   -0.01999
F5    3    0.546593    1.209819    0.736191    11.00000    0.06606    0.09114 =
         0.12190   -0.01798    0.00355    0.00933
F6    3    0.672479    1.255867    0.694185    11.00000    0.06936    0.07057 =
         0.11233    0.00217   -0.00174   -0.01426
O20   4   -0.545978   -1.178812    0.505332    11.00000    0.14113    0.07623 =
         0.11121   -0.01944    0.00305   -0.00868
H20   2   -0.449111   -1.323374    0.507543    11.00000    0.09266
C1    1    0.604116    0.840230    0.685896    11.00000    0.05360    0.06685 =
         0.09499   -0.01138   -0.00250   -0.01126
AFIX  13
H1    2    0.486110    0.708136    0.688626    11.00000   -1.20000
AFIX   0
C2    1    0.857701    0.746929    0.691139    11.00000    0.05365    0.06135 =
         0.10937   -0.00329    0.00544   -0.02941
AFIX  13
H2    2    0.880702    0.591918    0.683306    11.00000   -1.20000
AFIX   0
C3    1    0.894941    0.701559    0.714160    11.00000    0.05002    0.06475 =
         0.09761   -0.00647   -0.00778   -0.00877
AFIX  13
H3    2    0.785687    0.567359    0.718497    11.00000   -1.20000
AFIX   0
C4    1    0.845696    0.910327    0.728835    11.00000    0.04836    0.06945 =
         0.11215   -0.00134    0.00018   -0.01875
AFIX  13
H4    2    0.855312    0.858341    0.744228    11.00000   -1.20000
AFIX   0
C5    1    0.590178    0.999427    0.723603    11.00000    0.05749    0.08694 =
         0.09908   -0.01742    0.01199   -0.02090
AFIX  13
H5    2    0.473834    0.873311    0.728401    11.00000   -1.20000
AFIX   0
C6    1    0.540927    1.051263    0.700670    11.00000    0.05055    0.05583 =
         0.10789   -0.00213   -0.00152   -0.01750
AFIX  13
H6    2    0.365176    1.086773    0.699059    11.00000   -1.20000
AFIX   0
C7    1    0.577311    0.919811    0.663020    11.00000    0.05506    0.07765 =
         0.09979   -0.00616   -0.00286   -0.01920
AFIX  23
H7A   2    0.708157    1.034769    0.659714    11.00000   -1.20000
H7B   2    0.422560    1.006776    0.661601    11.00000   -1.20000
AFIX   0
C8    1    0.583423    0.713961    0.645770    11.00000    0.05954    0.08763 =
         0.09141   -0.00676   -0.00136   -0.00329
AFIX  23
H8A   2    0.612730    0.787295    0.631485    11.00000   -1.20000
H8B   2    0.722473    0.608662    0.648997    11.00000   -1.20000
AFIX   0
C9    1    0.361674    0.560160    0.644209    11.00000    0.05553    0.08820 =
         0.07047    0.00116   -0.00029   -0.00014
AFIX  23
H9A   2    0.218602    0.664691    0.642582    11.00000   -1.20000
H9B   2    0.342790    0.468385    0.657756    11.00000   -1.20000
AFIX   0
C10   1    0.371781    0.385339    0.625297    11.00000    0.05316    0.08896 =
         0.08919   -0.00196    0.00406   -0.00206
AFIX  23
H10A  2    0.401293    0.479564    0.612041    11.00000   -1.20000
H10B  2    0.513286    0.279803    0.627421    11.00000   -1.20000
AFIX   0
C11   1    0.157820    0.229430    0.621400    11.00000    0.06216    0.07686 =
         0.09233   -0.00508   -0.00413   -0.00376
AFIX  23
H11A  2    0.013043    0.331806    0.619875    11.00000   -1.20000
H11B  2    0.133272    0.124507    0.634076    11.00000   -1.20000
AFIX   0
C12   1    0.183785    0.069830    0.600844    11.00000    0.07280    0.07798 =
         0.09111   -0.00548   -0.00023   -0.00431
AFIX  23
H12A  2    0.207012    0.175329    0.588187    11.00000   -1.20000
H12B  2    0.330008   -0.030569    0.602328    11.00000   -1.20000
AFIX   0
C13   1   -0.029331   -0.091253    0.596723    11.00000    0.07136    0.06348 =
         0.09457   -0.00589   -0.00312    0.00472
AFIX  23
H13A  2   -0.176517    0.007982    0.595374    11.00000   -1.20000
H13B  2   -0.051208   -0.199892    0.609184    11.00000   -1.20000
AFIX   0
C14   1    0.002067   -0.241790    0.576162    11.00000    0.06813    0.10771 =
         0.08787   -0.00522   -0.00006   -0.01245
AFIX  23
H14A  2    0.023227   -0.132376    0.563746    11.00000   -1.20000
H14B  2    0.150653   -0.338948    0.577505    11.00000   -1.20000
AFIX   0
C15   1   -0.211254   -0.409859    0.571579    11.00000    0.08696    0.08928 =
         0.08329   -0.00813    0.00373   -0.00770
AFIX  23
H15A  2   -0.232044   -0.519820    0.583960    11.00000   -1.20000
H15B  2   -0.359993   -0.312858    0.570281    11.00000   -1.20000
AFIX   0
C16   1   -0.180686   -0.553868    0.551713    11.00000    0.07777    0.10119 =
         0.10009   -0.02205    0.00510   -0.00958
AFIX  23
H16A  2   -0.035806   -0.656275    0.553141    11.00000   -1.20000
H16B  2   -0.155508   -0.445059    0.539314    11.00000   -1.20000
AFIX   0
C17   1   -0.403902   -0.714275    0.547374    11.00000    0.08567    0.07826 =
         0.10260   -0.00642    0.00422   -0.00416
AFIX  23
H17A  2   -0.547212   -0.611416    0.545160    11.00000   -1.20000
H17B  2   -0.434366   -0.816914    0.560099    11.00000   -1.20000
AFIX   0
C18   1   -0.366090   -0.875715    0.527171    11.00000    0.12769    0.13143 =
         0.09826   -0.01885   -0.00243   -0.01834
AFIX  23
H18A  2   -0.335311   -0.773369    0.514434    11.00000   -1.20000
H18B  2   -0.223358   -0.979353    0.529391    11.00000   -1.20000
AFIX   0
C19   1   -0.583950   -1.029676    0.523086    11.00000    0.13486    0.12571 =
         0.08759   -0.02879    0.00151   -0.03053
AFIX  23
H19A  2   -0.617763   -1.128667    0.535974    11.00000   -1.20000
H19B  2   -0.725779   -0.926172    0.520402    11.00000   -1.20000
AFIX   0
HKLF 5


REM  JCDH10R
REM wR2 = 0.4893, GooF = S = 1.809, Restrained GooF = 1.809 for all data
REM R1 = 0.1806 for 2746 Fo > 4sig(Fo) and 0.2012 for all 3910 data
REM 231 parameters refined using 1 restraints

END

WGHT      0.2000      0.0000

REM Instructions for potential hydrogen bonds
HTAB O20 O20_$1
EQIV $2 x, y-1, z
HTAB C2 F6_$2
HTAB C3 F5_$2
HTAB C3 F6_$2
EQIV $3 -x+2, y-1/2, -z+3/2
HTAB C4 F4_$3
EQIV $4 x-1, y, z
HTAB C5 F3_$4
EQIV $5 -x+1, y-1/2, -z+3/2
HTAB C5 F5_$5
HTAB C6 F2_$4
HTAB C6 F4_$4

REM Highest difference peak  0.669,  deepest hole -0.575,  1-sigma level  0.150
Q1    1   0.6804  1.2266  0.7140  11.00000  0.05    0.67
Q2    1   0.8302  0.7102  0.7273  11.00000  0.05    0.57
Q3    1   1.0371  0.9057  0.7018  11.00000  0.05    0.56
Q4    1   0.3661  0.5493  0.6271  11.00000  0.05    0.56
Q5    1   0.3731  0.3655  0.6435  11.00000  0.05    0.51
;

_shelx_res_checksum              774
